# Supplementary material for: Bibliometric insights into systemic sclerosis with renal involvement: trends, contributions, and future directions
Source: Ren Fail. 2025 Feb 24;47(1):2463583. doi: 10.1080/0886022X.2025.2463583 (PMC11864008; doi:10.1080/0886022X.2025.2463583)
Supplement: AA1.txt [file IRNF_A_2463583_SM2278.txt]

FN Clarivate Analytics Web of Science
VR 1.0
PT J
AU Chrabaszcz, M
   Malyszko, J
   Sikora, M
   Alda-Malicka, R
   Stochmal, A
   Matuszkiewicz-Rowinska, J
   Rudnicka, L
AF Chrabaszcz, Magdalena
   Malyszko, Jolanta
   Sikora, Mariusz
   Alda-Malicka, Rosanna
   Stochmal, Anna
   Matuszkiewicz-Rowinska, Joanna
   Rudnicka, Lidia
TI Renal Involvement in Systemic Sclerosis: An Update
SO KIDNEY & BLOOD PRESSURE RESEARCH
LA English
DT Review
DE Angiotensin-converting enzyme inhibitors; Hypertension; Kidney; Systemic
   sclerosis; Scleroderma renal crisis
ID RNA-POLYMERASE-III; INTRARENAL ARTERIAL STIFFNESS;
   GLOMERULAR-FILTRATION-RATE; RISK-FACTORS; KIDNEY-DISEASE;
   ANTICARDIOLIPIN ANTIBODIES; CLINICAL-SIGNIFICANCE; SCLERODERMA; CRISIS;
   PATHOGENESIS
AB Background:Systemic sclerosis is an immune-mediated rheumatic disease characterized by vascular abnormalities, tissue fibrosis and autoimmune phenomena.Summary:Renal disease occurring in patients with systemic sclerosis may have a variable clinicopathological picture. The most specific renal condition associated with systemic sclerosis is scleroderma renal crisis, characterized by acute onset of renal failure and severe hypertension. Although the management of scleroderma renal crisis was revolutionized by the introduction of angiotensin-converting enzyme inhibitors, there is still a significant proportion of patients with poor outcomes. Therefore, research on establishing disease markers (clinical, ultrasonographical and serological) and clear diagnostic criteria, which could limit the risk of developing scleroderma renal crisis and facilitate diagnosis of this complication, is ongoing. Other forms of renal involvement in systemic sclerosis include vasculitis, an isolated reduced glomerular filtration rate in systemic sclerosis, antiphospholipid-associated nephropathy, high intrarenal arterial stiffness and proteinuria.Key Messages:Scleroderma renal crisis is the most specific and life-threatening renal presentation of systemic sclerosis, albeit with declining prevalence. In patients with scleroderma renal crisis, it is mandatory to control blood pressure early with increasing doses of angiotensin-converting enzyme inhibitors, along with other antihypertensive drugs if necessary. There is a strong association between renal involvement and patients' outcomes in systemic sclerosis; consequently, it becomes mandatory to find markers that may be used to identify patients with an especially high risk of scleroderma renal crisis.
C1 [Chrabaszcz, Magdalena; Sikora, Mariusz; Alda-Malicka, Rosanna; Stochmal, Anna; Rudnicka, Lidia] Med Univ Warsaw, Dept Dermatol, Warsaw, Poland.
   [Malyszko, Jolanta; Matuszkiewicz-Rowinska, Joanna] Med Univ Warsaw, Dept Nephrol Dialysis & Internal Med, Banacha 1a, PL-02097 Warsaw, Poland.
C3 Medical University of Warsaw; Medical University of Warsaw
RP Malyszko, J (corresponding author), Med Univ Warsaw, Dept Nephrol Dialysis & Internal Med, Banacha 1a, PL-02097 Warsaw, Poland.
EM jolmal@poczta.onet.pl
RI Sikora, Mariusz/N-1444-2018; Malyszko, Jolanta/GSM-7177-2022; Rudnicka,
   Lidia/L-7529-2019; Malyszko, Jolanta/M-7295-2018
OI Malyszko, Jolanta/0000-0001-8701-8171; Maciejewska,
   Magdalena/0000-0003-1009-6395; Rudnicka, Lidia/0000-0002-8308-1023
CR Agarwal SK, 2010, DISCOV MED, V10, P134
   Akoglu H, 2009, RHEUMATOL INT, V29, P1223, DOI 10.1007/s00296-008-0807-1
   Arad U, 2011, SEMIN ARTHRITIS RHEU, V41, P223, DOI 10.1016/j.semarthrit.2010.11.001
   Arnaud L, 2007, CLIN NEPHROL, V68, P165
   Asano Y, 2018, J DERMATOL, V45, P128, DOI 10.1111/1346-8138.14153
   Assous N, 2005, CLIN EXP RHEUMATOL, V23, P199
   Bashandy HG, 2006, SOUTH MED J, V99, P870, DOI 10.1097/01.smj.0000229871.68911.67
   Batal I, 2010, INT J RHEUMATOL, V2010, DOI 10.1155/2010/543704
   Batal I, 2009, HUM PATHOL, V40, P332, DOI 10.1016/j.humpath.2008.08.001
   Bunn CC, 1998, BRIT J RHEUMATOL, V37, P15
   Butler EA, 2019, ARTHRITIS RHEUMATOL, V71, P964, DOI 10.1002/art.40809
   Campo A, 2010, AM J RESP CRIT CARE, V182, P252, DOI 10.1164/rccm.200912-1820OC
   Cannon J, 1974, RELATIONSHIP HYPERTE, V53, P1
   Cervera R, 2002, ARTHRITIS RHEUM-US, V46, P1019, DOI 10.1002/art.10187
   Chang MG, 1998, CLIN IMMUNOL IMMUNOP, V89, P71, DOI 10.1006/clin.1998.4591
   Cheta J, 2018, J INVEST MED HIGH IM, V6, DOI 10.1177/2324709618785188
   Chiba M, 2017, J DERMATOL, V44, P194, DOI 10.1111/1346-8138.13610
   Chighizola CB, 2016, CLIN EXP RHEUMATOL, V34, pS122
   Chizzolini C, 2007, ANN MED, V39, P42, DOI 10.1080/07853890601098152
   Codullo V, 2009, J RHEUMATOL, V36, P1464, DOI 10.3899/jrheum.080806
   DeMarco PJ, 2002, ARTHRITIS RHEUM-US, V46, P2983, DOI 10.1002/art.10589
   Denton CP, 2008, RHEUMATOLOGY, V47, pV54, DOI 10.1093/rheumatology/ken307
   Denton CP, 2009, RHEUMATOLOGY, V48, P32, DOI 10.1093/rheumatology/ken483
   Denton CP, 2017, LANCET, V390, P1685, DOI 10.1016/S0140-6736(17)30933-9
   Denton CP, 1995, BRIT J RHEUMATOL, V34, P1048
   DENTON CP, 1994, BRIT J RHEUMATOL, V33, P90
   Derrett-Smith EC, 2013, RHEUMATOLOGY, V52, P1824, DOI 10.1093/rheumatology/ket213
   Devresse A, 2016, MEDICINE, V95, DOI 10.1097/MD.0000000000004459
   Fonseca C, 2006, ARTHRITIS RHEUM-US, V54, P3034, DOI 10.1002/art.22036
   Gibney EM, 2004, AM J TRANSPLANT, V4, P2027, DOI 10.1111/j.1600-6143.2004.00605.x
   Go AS, 2004, NEW ENGL J MED, V351, P1296, DOI 10.1056/NEJMoa041031
   Gordon SM, 2019, J RHEUMATOL, V46, P85, DOI 10.3899/jrheum.171186
   Hao YJ, 2017, ARTHRITIS RHEUMATOL, V69, P1067, DOI 10.1002/art.40027
   HELFRICH DJ, 1989, ARTHRITIS RHEUM-US, V32, P1128, DOI 10.1002/anr.1780320911
   Herrick AL, 2000, CURR OPIN RHEUMATOL, V12, P527, DOI 10.1097/00002281-200011000-00009
   Hoa S, 2017, AUTOIMMUN REV, V16, P407, DOI 10.1016/j.autrev.2017.02.012
   Hoffmann-Vold AM, 2019, RMD OPEN, V5, DOI 10.1136/rmdopen-2018-000826
   Hruskova Z, 2019, AM J KIDNEY DIS, V73, P184, DOI 10.1053/j.ajkd.2018.05.016
   Huang SF, 2016, CLIN CHIM ACTA, V456, P81, DOI 10.1016/j.cca.2016.02.025
   Ishizu Akihiro, 2012, Ann Vasc Dis, V5, P458, DOI 10.3400/avd.cr.12.00078
   Jennette JC, 2011, CURR OPIN NEPHROL HY, V20, P263, DOI 10.1097/MNH.0b013e3283456731
   Joseph RE, 2001, CURR OPIN NEPHROL HY, V10, P175, DOI 10.1097/00041552-200103000-00004
   Joven BE, 2010, SEMIN ARTHRITIS RHEU, V39, P285, DOI 10.1016/j.semarthrit.2009.06.002
   Kao L, 2010, INT J RHEUMATOL, V2010, DOI 10.1155/2010/385938
   Klausen K, 2004, CIRCULATION, V110, P32, DOI 10.1161/01.CIR.0000133312.96477.48
   Kobayashi H, 1999, CLIN RHEUMATOL, V18, P425, DOI 10.1007/s100670050132
   Krasowska D, 2017, PRZ DERMATOL, V104, P483, DOI 10.5114/dr.2017.71214
   Kronbichler A, 2013, BMC MED, V11, DOI 10.1186/1741-7015-11-95
   Li X, 2018, CLIN RHEUMATOL, V37, P3051, DOI 10.1007/s10067-018-4291-z
   Lusco MA, 2016, AM J KIDNEY DIS, V67, pE19, DOI 10.1053/j.ajkd.2016.02.033
   MALIA RG, 1988, CLIN EXP IMMUNOL, V73, P456
   Maurer B, 2015, ANN RHEUM DIS, V74, P1124, DOI 10.1136/annrheumdis-2014-205226
   Mihai C, 2010, ANN RHEUM DIS, V69, P319, DOI 10.1136/ard.2008.102400
   Minier T, 2014, ANN RHEUM DIS, V73, P2087, DOI 10.1136/annrheumdis-2013-203716
   Moinzadeh P, 2020, J RHEUMATOL, V47, P241, DOI 10.3899/jrheum.180582
   Montrief T, 2019, INTERN EMERG MED, V14, P561, DOI 10.1007/s11739-019-02096-2
   Mouthon L, 2014, J RHEUMATOL, V41, P1040, DOI 10.3899/jrheum.131210
   Nagaraja V, 2019, CURR OPIN RHEUMATOL, V31, P223, DOI 10.1097/BOR.0000000000000604
   OKANO Y, 1993, ANN INTERN MED, V119, P1005, DOI 10.7326/0003-4819-119-10-199311150-00007
   Orlandi Martina, 2018, Clin Exp Rheumatol, V36 Suppl 113, P3
   Ostojic P, 2017, RHEUMATOL INT, V37, P363, DOI 10.1007/s00296-016-3632-y
   Pasha F, 2019, IRAN J KIDNEY DIS, V13, P207
   Penn H, 2007, QJM-INT J MED, V100, P485, DOI 10.1093/qjmed/hcm052
   Penn H, 2008, CURR OPIN RHEUMATOL, V20, P692, DOI 10.1097/BOR.0b013e3283108df7
   Pham PTT, 2005, AM J TRANSPLANT, V5, P2565, DOI 10.1111/j.1600-6143.2005.01035.x
   PICILLO U, 1995, AUTOIMMUNITY, V20, P1, DOI 10.3109/08916939508993333
   Rosato E, 2013, SCAND J RHEUMATOL, V42, P80, DOI 10.3109/03009742.2012.723748
   Rosato E, 2018, KIDNEY BLOOD PRESS R, V43, P682, DOI 10.1159/000489740
   Rosato E, 2014, ARTHRIT CARE RES, V66, P1380, DOI 10.1002/acr.22309
   Rosato E, 2012, SEMIN ARTHRITIS RHEU, V41, P815, DOI 10.1016/j.semarthrit.2011.11.005
   Sakkas LI, 2006, NAT CLIN PRACT RHEUM, V2, P679, DOI 10.1038/ncprheum0346
   Sakkas LI, 2005, AUTOIMMUNITY, V38, P113, DOI 10.1080/16066350500095415
   Santiago M, 2007, J RHEUMATOL, V34, P1528
   Sato S, 2004, MOL IMMUNOL, V41, P1123, DOI 10.1016/j.molimm.2004.06.025
   Sawicka K, 2016, CLIN EXP RHEUMATOL, V34, P1101
   Schuster J, 2013, RHEUMATOL INT, V33, P2225, DOI 10.1007/s00296-013-2691-6
   Seiberlich B, 2008, CLIN NEPHROL, V70, P110
   Shanavas N., 2015, ARCH MED HEALTH SCI, V3, P209, DOI [10.4103/2321-4848.171908, DOI 10.4103/2321-4848.171908]
   Shanmugam VK, 2012, CURR OPIN RHEUMATOL, V24, P669, DOI 10.1097/BOR.0b013e3283588dcf
   SHANMUGAM VK, 2010, INT J RHEUMATOL, DOI DOI 10.1155/2010/538589
   Shimizu T, 2019, INTERNAL MED, V58, P441, DOI 10.2169/internalmedicine.1441-18
   Siva B, 2011, NEPHROL DIAL TRANSPL, V26, P3165, DOI 10.1093/ndt/gfq861
   Steen VD, 2000, ANN INTERN MED, V133, P600, DOI 10.7326/0003-4819-133-8-200010170-00010
   Steen VD, 2003, RHEUM DIS CLIN N AM, V29, P315, DOI 10.1016/S0889-857X(03)00016-4
   Steen VD, 2005, J RHEUMATOL, V32, P649
   Steen VD, 2003, CLIN EXP RHEUMATOL, V21, pS29
   Steen VD, 1998, ARTHRITIS RHEUM, V41, P1613, DOI 10.1002/1529-0131(199809)41:9<1613::AID-ART11>3.0.CO;2-O
   STEEN VD, 1984, AM J MED, V76, P779, DOI 10.1016/0002-9343(84)90986-0
   STEEN VD, 1984, ARTHRITIS RHEUM-US, V27, P125, DOI 10.1002/art.1780270202
   Steen VD, 2007, ANN RHEUM DIS, V66, P940, DOI 10.1136/ard.2006.066068
   Steen VD, 2014, PRESSE MED, V43, pE305, DOI 10.1016/j.lpm.2014.02.031
   Stochmal A, 2020, CLIN REV ALLERG IMMU, V58, P40, DOI 10.1007/s12016-018-8718-8
   Takada D, 2018, MOD RHEUMATOL, V28, P369, DOI 10.3109/14397595.2015.1112873
   Teixeira L, 2008, ANN RHEUM DIS, V67, P110, DOI 10.1136/ard.2006.066985
   Terras S, 2016, INT J DERMATOL, V55, P882, DOI 10.1111/ijd.13032
   TROSTLE DC, 1988, ARTHRITIS RHEUM-US, V31, P393, DOI 10.1002/art.1780310311
   Turk M, 2016, J RHEUMATOL, V43, P1350, DOI 10.3899/jrheum.151353
   Tyndall AJ, 2010, ANN RHEUM DIS, V69, P1809, DOI 10.1136/ard.2009.114264
   Uriarte Maite Hurtado, 2018, Case Rep Nephrol, V2018, P6051083, DOI 10.1155/2018/6051083
   Wielosz E, 2008, RHEUMATOL INT, V28, P919, DOI 10.1007/s00296-008-0544-5
   Wielosz E, 2009, CLIN RHEUMATOL, V28, P955, DOI 10.1007/s10067-009-1188-x
   Yanaba K, 2012, CLIN RHEUMATOL, V31, P835, DOI 10.1007/s10067-012-1949-9
   Zanatta E, 2018, AUTOIMMUN REV, V17, P882, DOI 10.1016/j.autrev.2018.03.012
   Zólkiewicz J, 2019, ARCH DERMATOL RES, V311, P251, DOI 10.1007/s00403-019-01893-1
   Zylla S, 2018, CLIN ENDOCRINOL, V88, P146, DOI 10.1111/cen.13449
NR 105
TC 43
Z9 44
U1 0
U2 9
PU KARGER
PI BASEL
PA ALLSCHWILERSTRASSE 10, CH-4009 BASEL, SWITZERLAND
SN 1420-4096
EI 1423-0143
J9 KIDNEY BLOOD PRESS R
JI Kidney Blood Pressure Res.
PD JUL
PY 2020
VL 45
IS 4
BP 532
EP 548
DI 10.1159/000507886
PG 17
WC Physiology; Urology & Nephrology; Peripheral Vascular Disease
WE Science Citation Index Expanded (SCI-EXPANDED)
SC Physiology; Urology & Nephrology; Cardiovascular System & Cardiology
GA MV5EN
UT WOS:000556381200004
PM 32521536
OA gold
DA 2024-11-26
ER

PT J
AU Farrukh, L
   Steen, V
   Shapiro, L
   Faddoul, G
   Mehta, S
AF Farrukh, Larabe
   Steen, Virginia
   Shapiro, Lee
   Faddoul, Geovani
   Mehta, Swati
TI Spectrum of renal disease in scleroderma other than scleroderma renal
   crisis: A review of the literature
SO CLINICAL NEPHROLOGY
LA English
DT Article
DE systemic sclerosis; sclero; derma; renal dysfunction; acute kidney
   injury
ID ANTINEUTROPHIL CYTOPLASMIC AUTOANTIBODIES; INDUCED CRESCENTIC
   GLOMERULONEPHRITIS; SYSTEMIC-SCLEROSIS; D-PENICILLAMINE; PATIENT;
   FAILURE; NEPHROPATHY
AB Background: Systemic sclerosis (SSc) is a multi -system rheumatic disease characterized by vascular and fibrotic manifestations that can affect practically every organ. Scleroderma renal crisis (SRC) is the most common renal manifestation of SSc. However, with the use of angiotensinconverting enzyme inhibitors (ACEi), the morbidity and mortality associated with SRC has significantly reduced. Renal manifestations in SSc other than SRC have been generally under-recognized and can be left untreated, which can lead to grave consequences in this patient population. In this article, we will describe the spectrum of renal disease in SSc besides SRC. Materials and methods: A literature search was conducted on PubMed and Cochrane from inception to December 2022 using medical subject headings (MeSH) terms for "scleroderma", "systemic sclerosis" combined with "renal injury", and "renal dysfunction". We included case reports, case series, observational studies, and literature reviews. Results: The initial search revealed 393 articles. After the exclusion of duplicates and non -relevant articles, data was included from 30 articles and 45 patients. The mean age was 55.2 years, 9 males (20%) and 36 females (80%). The most reported renal manifestations included: ANCA-associated vasculitis (n = 22), penicillamine-induced renal injury (n = 8), oxalate nephropathy (n = 5), Goodpasture syndrome (n = 4), nephrotic range protein uria (n = 2), renal artery stenosis (n = 2), membranous glomerulonephritis (n = 1), and Evans syndrome (n = 1). Conclusion: The spectrum of kidney involvement in SSc can range from asymptomatic reduction of the glomerular filtration rate to life-threatening scleroderma renal crisis. Therefore, it is essential that physicians closely monitor renal function in these patients for any emerging renal dysfunction.
C1 [Farrukh, Larabe] Albany Med Ctr, Dept Med, Albany, NY 12208 USA.
   [Steen, Virginia] Medstar Georgetown Univ Hosp, Dept Rheumatol, Washington, DC USA.
   [Shapiro, Lee] Albany Med Ctr, Dept Rheumatol, Albany, NY USA.
   [Faddoul, Geovani; Mehta, Swati] Albany Med Ctr, Dept Nephrol, Albany, NY USA.
C3 Albany Medical College; Georgetown University; Albany Medical College;
   Albany Medical College
RP Farrukh, L (corresponding author), Albany Med Ctr, Dept Med, Albany, NY 12208 USA.
EM Larabefarrukh123@gmail.com
RI Faddoul, Geovani/ITW-0135-2023
CR Abdulrasheed MM, 2022, J MED BASIC SCI RES, V3, P89
   Arad U, 2011, SEMIN ARTHRITIS RHEU, V41, P223, DOI 10.1016/j.semarthrit.2010.11.001
   Audia S, 2020, J CLIN MED, V9, DOI 10.3390/jcm9123851
   Barsotti S, 2019, CLIN EXP RHEUMATOL, V37, pS3
   Butler EA, 2019, ARTHRITIS RHEUMATOL, V71, P964, DOI 10.1002/art.40809
   Cheta J, 2018, J INVEST MED HIGH IM, V6, DOI 10.1177/2324709618785188
   Chrabaszcz M, 2020, KIDNEY BLOOD PRESS R, V45, P532, DOI 10.1159/000507886
   Cole A, 2023, CLIN REV ALLERG IMMU, V64, P378, DOI 10.1007/s12016-022-08945-x
   Derk CT, 2003, J RHEUMATOL, V30, P1616
   DEVOGELAER JP, 1987, J RHEUMATOL, V14, P1036
   ENDO H, 1994, J RHEUMATOL, V21, P864
   Felten R, 2020, J SCLERODERMA RELAT, V5, pNP1, DOI 10.1177/2397198319838131
   García-Porrúa C, 2000, NEPHRON, V84, P101, DOI 10.1159/000045554
   Gigante A, 2022, AM J MED SCI, V364, P529, DOI 10.1016/j.amjms.2022.02.014
   Giuggioli D, 2013, AUTOIMMUN REV, V12, P1058, DOI 10.1016/j.autrev.2013.06.013
   GRIFFIN MT, 1990, THORAX, V45, P903, DOI 10.1136/thx.45.11.903
   Hillis GS, 1997, AM J KIDNEY DIS, V30, P279, DOI 10.1016/S0272-6386(97)90065-2
   HUONG DLT, 1995, J RHEUMATOL, V22, P791
   Ichikawa H, 1998, Nihon Jinzo Gakkai Shi, V40, P295
   Iliopoulos G, 2021, RHEUMATOL INT, V41, P1203, DOI 10.1007/s00296-021-04855-x
   JAFFE IA, 1968, ANN INTERN MED, V69, P549, DOI 10.7326/0003-4819-69-3-549
   Jalal MJ, 2018, OPEN J CLIN MED CASE, P1436
   Kamen DL, 2006, J RHEUMATOL, V33, P1886
   Karpinski J, 1997, AM J NEPHROL, V17, P528, DOI 10.1159/000169183
   Katrib A, 1999, RHEUMATOL INT, V19, P61, DOI 10.1007/s002960050102
   Keuneke C, 1999, AM J KIDNEY DIS, V33, P379, DOI 10.1016/S0272-6386(99)70316-1
   Kobayashi M, 1995, Nihon Jinzo Gakkai Shi, V37, P207
   LEROY EC, 1988, J RHEUMATOL, V15, P202
   Ligon CB, 2015, SEMIN ARTHRITIS RHEU, V45, P315, DOI 10.1016/j.semarthrit.2015.06.017
   Maes B, 2000, AM J KIDNEY DIS, V36, part. no., DOI 10.1053/ajkd.2000.16215
   Marie I, 2009, RHEUMATOLOGY, V48, P1314, DOI 10.1093/rheumatology/kep226
   Matsuoka N, 2021, INTERNAL MED, V60, P1055, DOI 10.2169/internalmedicine.5976-20
   MORRIS K, 1994, NEPHROL DIAL TRANSPL, V9, P1489
   Mpofu S, 2003, ANN RHEUM DIS, V62, P1133, DOI 10.1136/ard.2002.002295
   Namba Tomoko, 2008, Nihon Jinzo Gakkai Shi, V50, P64
   Nepal M, 2008, ANN CLIN LAB SCI, V38, P163
   Norheim KB, 2011, SCAND J UROL NEPHROL, V45, P470, DOI 10.3109/00365599.2011.568955
   NTOSO KA, 1986, AM J KIDNEY DIS, V8, P159, DOI 10.1016/S0272-6386(86)80019-1
   Omote A, 1997, INTERNAL MED, V36, P508, DOI 10.2169/internalmedicine.36.508
   Parry RG, 1996, NEPHROL DIAL TRANSPL, V11, P363, DOI 10.1093/oxfordjournals.ndt.a027270
   Reggiani F, 2022, J PERS MED, V12, DOI 10.3390/jpm12071123
   Rivolta R, 1996, ARTHRITIS RHEUM, V39, P1030, DOI 10.1002/art.1780390622
   Rosato E, 2012, SEMIN ARTHRITIS RHEU, V41, P815, DOI 10.1016/j.semarthrit.2011.11.005
   Sampathkumar K, 2013, Indian J Nephrol, V23, P304, DOI 10.4103/0971-4065.114487
   Scheen M, 2023, AUTOIMMUN REV, V22, DOI 10.1016/j.autrev.2023.103330
   SHANMUGAM VK, 2010, INT J RHEUMATOL, DOI DOI 10.1155/2010/538589
   Steen VD, 2003, RHEUM DIS CLIN N AM, V29, P315, DOI 10.1016/S0889-857X(03)00016-4
   Steen VD, 2005, J RHEUMATOL, V32, P649
   Testani JM, 2010, AM J CARDIOL, V105, P511, DOI 10.1016/j.amjcard.2009.10.020
   Tomioka M, 2004, INTERNAL MED, V43, P496, DOI 10.2169/internalmedicine.43.496
   Varga J, 2017, J SCLERODERMA RELAT, V2, P137, DOI 10.5301/jsrd.5000249
   Villaverde V, 1999, RHEUMATOLOGY, V38, P190, DOI 10.1093/rheumatology/38.2.190
   Wielosz E, 2009, CLIN RHEUMATOL, V28, P955, DOI 10.1007/s10067-009-1188-x
   Xie XD, 2020, MEDICINE, V99, DOI 10.1097/MD.0000000000022582
   Xie Y, 2016, J AM SOC NEPHROL, V27, P3153, DOI 10.1681/ASN.2015121377
NR 55
TC 0
Z9 0
U1 0
U2 0
PU DUSTRI-VERLAG DR KARL FEISTLE
PI DEISENHOFEN-MUENCHEN
PA BAHNHOFSTRASSE 9 POSTFACH 49, D-82032 DEISENHOFEN-MUENCHEN, GERMANY
SN 0301-0430
J9 CLIN NEPHROL
JI Clin. Nephrol.
PD AUG
PY 2024
VL 102
IS 2
BP 97
EP 106
DI 10.5414/CN111243
EA MAY 2024
PG 10
WC Urology & Nephrology
WE Science Citation Index Expanded (SCI-EXPANDED)
SC Urology & Nephrology
GA C3L2L
UT WOS:001222797200001
PM 38699985
DA 2024-11-26
ER

PT J
AU Shanmugam, VK
   Steen, VD
AF Shanmugam, Victoria K.
   Steen, Virginia D.
TI Renal disease in scleroderma: an update on evaluation, risk
   stratification, pathogenesis and management
SO CURRENT OPINION IN RHEUMATOLOGY
LA English
DT Review
DE autoantibodies; kidney; renal; scleroderma; scleroderma renal crisis
ID RNA-POLYMERASE-III; GLOMERULAR-FILTRATION-RATE;
   PROGRESSIVE-SYSTEMIC-SCLEROSIS; KIDNEY-DISEASE; CLINICAL-USEFULNESS;
   FUNCTIONAL RESERVE; CRISIS; AUTOANTIBODIES; ANTIBODIES; SURVIVAL
AB Purpose of review
   Renal disease remains an important cause of morbidity and mortality in scleroderma. The spectrum of renal complications in systemic sclerosis includes scleroderma renal crisis (SRC), normotensive renal crisis, antineutrophil cytoplasmic antibodies-associated glomerulonephritis, penacillamine-associated renal disease, and reduced renal functional reserves manifested by proteinuria, microalbuminuria, or isolated reduction in glomerular filtration rate. The purpose of this review is to provide a concise and up-to-date review of the evaluation, risk stratification, pathogenesis, and management of scleroderma-associated renal disease.
   Recent findings
   Although SRC survival has significantly improved, mortality of this complication remains high outside of specialized centers. Recent data demonstrate strong associations between anti-RNA polymerase III antibodies and SRC. Subclinical renal impairment affects approximately 50% of scleroderma patients and may be associated with other vascular manifestations. Subclinical renal involvement rarely progresses to end-stage renal failure; however, recent studies suggest it may predict mortality in patients with other vasculopathic manifestations.
   Summary
   Testing for anti-RNA polymerase III antibodies should be incorporated into clinical care to identify patients at high risk for SRC. Recommendations from European League Against Rheumatism (EULAR), EULAR Scleroderma Trials and Research, and the Scleroderma Clinical Trials Consortium confirm angiotensin-converting enzyme inhibitors as first-line therapy for SRC, and give recommendations for second-line agents.
C1 [Shanmugam, Victoria K.; Steen, Virginia D.] MedStar Georgetown Univ Hosp, Div Rheumatol Immunol & Allergy, Washington, DC 20007 USA.
C3 Georgetown University
RP Shanmugam, VK (corresponding author), MedStar Georgetown Univ Hosp, Div Rheumatol Immunol & Allergy, 3800 Reservoir Rd NW, Washington, DC 20007 USA.
EM vks4@gunet.georgetown.edu
FU National Center for Research Resources [KL2RR031974, UL1RR031975]; NIH
   [R01HL089758-01A1, N01-AR-0-2251]; Acterlion; United Therapeutics;
   Gilead; Roche; Celgene; Sanofi
FX Dr V.K.S. has no relevant scientific disclosures related to this
   article. She is currently supported by award numbers KL2RR031974 and
   UL1RR031975 from the National Center for Research Resources.Dr V.D.S.
   has no relevant scientific disclosures related to this article. She has
   received research funding in the past 2 years from the NIH
   (R01HL089758-01A1 and N01-AR-0-2251) and from Acterlion, United
   Therapeutics, Gilead, Roche and Celgene. She has received consulting
   income from United Therapeutics, Gilead, Roche and Sanofi, and is on the
   Speakers Bureau for Actelion and Gilead.
CR Aggarwal R, 2009, ARTHRITIS RHEUM-US, V60, P1112, DOI 10.1002/art.24409
   Arad U, 2011, SEMIN ARTHRITIS RHEU, V41, P223, DOI 10.1016/j.semarthrit.2010.11.001
   Avouac J, 2010, J RHEUMATOL, V37, P1488, DOI 10.3899/jrheum.091165
   Batal I, 2009, HUM PATHOL, V40, P332, DOI 10.1016/j.humpath.2008.08.001
   Campo A, 2010, AM J RESP CRIT CARE, V182, P252, DOI 10.1164/rccm.200912-1820OC
   CANNON PJ, 1974, MEDICINE, V53, P1, DOI 10.1097/00005792-197401000-00001
   Caskey FJ, 1997, LANCET, V349, P620, DOI 10.1016/S0140-6736(05)61568-1
   Cheung WY, 2005, AM J KIDNEY DIS, V45, P930, DOI 10.1053/j.ajkd.2005.01.007
   Chu JK, 2010, SEMIN DIALYSIS, V23, P606, DOI 10.1111/j.1525-139X.2010.00769.x
   Derk CT, 2003, J RHEUMATOL, V30, P1616
   Dhaun N, 2009, AM J KIDNEY DIS, V54, P726, DOI 10.1053/j.ajkd.2009.02.015
   Emilie S, 2011, SCAND J RHEUMATOL, V40, P404, DOI 10.3109/03009742.2011.569753
   ENDO H, 1994, J RHEUMATOL, V21, P864
   FLEISCHMAJER R, 1975, P SOC EXP BIOL MED, V150, P374
   Fonseca C, 2006, ARTHRITIS RHEUM-US, V54, P3034, DOI 10.1002/art.22036
   FRANCOIS B, 1982, NEPHROLOGIE, V3, P85
   Gibney EM, 2004, AM J TRANSPLANT, V4, P2027, DOI 10.1111/j.1600-6143.2004.00605.x
   Gigante A, 2012, RHEUMATOLOGY, V51, P1426, DOI 10.1093/rheumatology/kes049
   Graf SW, 2012, INT J RHEUM DIS, V15, P102, DOI 10.1111/j.1756-185X.2011.01688.x
   Guillevin L, 2012, RHEUMATOLOGY, V51, P460, DOI 10.1093/rheumatology/ker271
   Hashimoto A, 2012, MOD RHEUMATOL, V22, P272, DOI 10.1007/s10165-011-0515-7
   HELFRICH DJ, 1989, ARTHRITIS RHEUM-US, V32, P1128, DOI 10.1002/anr.1780320911
   Hesselstrand R, 2012, SCAND J RHEUMATOL, V41, P39, DOI 10.3109/03009742.2011.610032
   Hissaria P, 2011, INTERN MED J, V41, P381, DOI 10.1111/j.1445-5994.2010.02281.x
   Howie AJ, 2001, NEPHROL DIAL TRANSPL, V16, P1163, DOI 10.1093/ndt/16.6.1163
   Keuneke C, 1999, AM J KIDNEY DIS, V33, P379, DOI 10.1016/S0272-6386(99)70316-1
   Kingdon EJ, 2003, RHEUMATOLOGY, V42, P26, DOI 10.1093/rheumatology/keg023
   KOVALCHIK MT, 1978, ANN INTERN MED, V89, P881, DOI 10.7326/0003-4819-89-6-881
   LeRoy EC, 2001, J RHEUMATOL, V28, P1573
   LEROY EC, 1988, J RHEUMATOL, V15, P202
   Livi R, 2002, ANN RHEUM DIS, V61, P682, DOI 10.1136/ard.61.8.682
   Livi R, 2011, ANN RHEUM DIS, V70, P1963, DOI 10.1136/ard.2011.152892
   Meyer O, 2010, J RHEUMATOL, V37, P125, DOI 10.3899/jrheum.090677
   Mimura I, 2008, CLIN NEPHROL, V70, P183
   Mohamed RHA, 2010, CLIN RHEUMATOL, V29, P729, DOI 10.1007/s10067-010-1389-3
   Mouthon L, 2011, HUM PATHOL, V42, P95, DOI 10.1016/j.humpath.2010.05.018
   Nguyen B, 2011, ARTHRITIS RHEUM-US, V63, P530, DOI 10.1002/art.30111
   Nguyen B, 2010, J RHEUMATOL, V37, P1068, DOI 10.3899/jrheum.091048
   Nikpour M, 2011, ARTHRITIS RES THER, V13, DOI 10.1186/ar3544
   Penn H, 2007, QJM-INT J MED, V100, P485, DOI 10.1093/qjmed/hcm052
   Penn H, TARGETING ENDOTHELIN
   Penn H, 2008, CURR OPIN RHEUMATOL, V20, P692, DOI 10.1097/BOR.0b013e3283108df7
   Pham PTT, 2005, AM J TRANSPLANT, V5, P2565, DOI 10.1111/j.1600-6143.2005.01035.x
   Rosato E, 2012, SEMIN ARTHRITIS RHEU, V41, P815, DOI 10.1016/j.semarthrit.2011.11.005
   Rosato E, 2009, ACTA PHARMACOL SIN, V30, P1283, DOI 10.1038/aps.2009.128
   Satoh T, 2009, RHEUMATOLOGY, V48, P1570, DOI 10.1093/rheumatology/kep290
   Scheja A, 2009, SCAND J RHEUMATOL, V38, P295, DOI 10.1080/03009740802629424
   Seiberlich B, 2008, CLIN NEPHROL, V70, P110
   Shimizu K, 2012, CLIN RHEUMATOL, V31, P1059, DOI 10.1007/s10067-012-1972-x
   Siva B, 2011, NEPHROL DIAL TRANSPL, V26, P3165, DOI 10.1093/ndt/gfq861
   Steen VD, 2000, ANN INTERN MED, V133, P600, DOI 10.7326/0003-4819-133-8-200010170-00010
   Steen VD, 1997, ARTHRITIS RHEUM, V40, P1146, DOI 10.1002/art.1780400620
   Steen VD, 2003, RHEUM DIS CLIN N AM, V29, P315, DOI 10.1016/S0889-857X(03)00016-4
   Steen VD, 2005, SEMIN ARTHRITIS RHEU, V35, P35, DOI 10.1016/j.semarthrit.2005.03.005
   Steen VD, 2005, J RHEUMATOL, V32, P649
   Steen VD, 1998, ARTHRITIS RHEUM, V41, P1613, DOI 10.1002/1529-0131(199809)41:9<1613::AID-ART11>3.0.CO;2-O
   STEEN VD, 1990, ANN INTERN MED, V113, P352, DOI 10.7326/0003-4819-113-5-352
   STEEN VD, 1984, AM J MED, V76, P779, DOI 10.1016/0002-9343(84)90986-0
   Steen VD, 2008, RHEUM DIS CLIN N AM, V34, P1, DOI 10.1016/j.rdc.2007.12.001
   Steen VD, 2007, ANN RHEUM DIS, V66, P940, DOI 10.1136/ard.2006.066068
   Teixeira L, 2008, ANN RHEUM DIS, V67, P110, DOI 10.1136/ard.2006.066985
   Trang G, 2012, RHEUMATOL INT, V32, P645, DOI 10.1007/s00296-010-1697-6
   TROSTLE DC, 1988, ARTHRITIS RHEUM-US, V31, P393, DOI 10.1002/art.1780310311
   Tyndall AJ, 2010, ANN RHEUM DIS, V69, P1809, DOI 10.1136/ard.2009.114264
   VANCHEESWARAN R, 1994, J RHEUMATOL, V21, P1838
   Walker KM, 2012, SEMIN ARTHRITIS RHEU, V42, P42, DOI 10.1016/j.semarthrit.2012.01.003
   Walker KM, 2011, J RHEUMATOL, V38, P1326, DOI 10.3899/jrheum.101262
   Walker UA, 2007, ANN RHEUM DIS, V66, P754, DOI 10.1136/ard.2006.062901
   WHITMAN HH, 1982, ARTHRITIS RHEUM, V25, P241, DOI 10.1002/art.1780250301
   Yanaba K, 2012, CLIN RHEUMATOL, V31, P835, DOI 10.1007/s10067-012-1949-9
NR 70
TC 74
Z9 78
U1 0
U2 12
PU LIPPINCOTT WILLIAMS & WILKINS
PI PHILADELPHIA
PA TWO COMMERCE SQ, 2001 MARKET ST, PHILADELPHIA, PA 19103 USA
SN 1040-8711
EI 1531-6963
J9 CURR OPIN RHEUMATOL
JI Curr. Opin. Rheumatol.
PD NOV
PY 2012
VL 24
IS 6
BP 669
EP 676
DI 10.1097/BOR.0b013e3283588dcf
PG 8
WC Rheumatology
WE Science Citation Index Expanded (SCI-EXPANDED)
SC Rheumatology
GA 016US
UT WOS:000309545600013
PM 22955019
OA Green Accepted
DA 2024-11-26
ER

PT J
AU Okabe, M
   Tsuboi, N
   Suzuki, T
   Yokoo, T
   Miyazaki, Y
   Utsunomiya, Y
   Ohno, I
   Hosoya, T
AF Okabe, Masahiro
   Tsuboi, Nobuo
   Suzuki, Takahide
   Yokoo, Takashi
   Miyazaki, Yoichi
   Utsunomiya, Yasunori
   Ohno, Iwao
   Hosoya, Tatsuo
TI A case of slowly progressive scleroderma kidney
SO CLINICAL AND EXPERIMENTAL NEPHROLOGY
LA English
DT Article
DE Systemic sclerosis; Scleroderma renal crisis; Chronic forms;
   Renin-angiotensin system inhibitors
ID SYSTEMIC-SCLEROSIS; RENAL CRISIS; DISEASE
AB A rapidly progressive renal deterioration accompanied by acute-onset/uncontrolled hypertension characterizes scleroderma renal crisis (SRC), a life-threatening complication that occurs in patients with systemic sclerosis (SSc). To date, however, SSc with advanced renal failure has only rarely been reported in the absence of SRC. We report here an atypical case of diffuse cutaneous SSc where renal insufficiency progressed slowly to end-stage renal failure over a 14-year follow-up period after the diagnosis of SSc. In the renal biopsy, which was obtained at a relatively early stage of renal impairment, we found histological findings consistent with those of scleroderma kidneys. Unlike typical SRC, however, the larger renal arteries seemed to be unaffected. These histological findings were probably responsible for the "slowly progressive" renal impairment over the years without causing typical SRC.
C1 [Okabe, Masahiro; Tsuboi, Nobuo; Suzuki, Takahide; Yokoo, Takashi; Miyazaki, Yoichi; Utsunomiya, Yasunori; Ohno, Iwao; Hosoya, Tatsuo] Jikei Univ, Div Kidney & Hypertens, Dept Internal Med, Sch Med,Minato Ku, Tokyo 1058461, Japan.
C3 Jikei University
RP Okabe, M (corresponding author), Jikei Univ, Div Kidney & Hypertens, Dept Internal Med, Sch Med,Minato Ku, 3-25-8 Nishi Shimbashi, Tokyo 1058461, Japan.
EM mokabe@jikei.ac.jp
RI Okabe, Masahiro/KGM-1386-2024
OI Okabe, Masahiro/0000-0002-0059-3542
CR Arnaud L, 2007, CLIN NEPHROL, V68, P165
   BECKETT VL, 1985, MAYO CLIN PROC, V60, P763, DOI 10.1016/S0025-6196(12)60418-2
   CANNON PJ, 1974, MEDICINE, V53, P1, DOI 10.1097/00005792-197401000-00001
   DANGELO WA, 1969, AM J MED, V46, P428, DOI 10.1016/0002-9343(69)90044-8
   Davies CA, 2006, HUM PATHOL, V37, P190, DOI 10.1016/j.humpath.2005.10.007
   Ferri C, 2002, MEDICINE, V81, P139, DOI 10.1097/00005792-200203000-00004
   Gabrielli A, 2009, NEW ENGL J MED, V360, P1989, DOI 10.1056/NEJMra0806188
   KOVALCHIK MT, 1978, ANN INTERN MED, V89, P881, DOI 10.7326/0003-4819-89-6-881
   Kuwana M, 2004, LANCET, V364, P603, DOI 10.1016/S0140-6736(04)16853-0
   Maes B, 2000, AM J KIDNEY DIS, V36, part. no., DOI 10.1053/ajkd.2000.16215
   Matsuo S, 2009, AM J KIDNEY DIS, V53, P982, DOI 10.1053/j.ajkd.2008.12.034
   Penn H, 2007, QJM-INT J MED, V100, P485, DOI 10.1093/qjmed/hcm052
   Steen VD, 2000, ANN INTERN MED, V133, P600, DOI 10.7326/0003-4819-133-8-200010170-00010
   Steen VD, 2005, J RHEUMATOL, V32, P649
   Steen VD, 1996, RHEUM DIS CLIN N AM, V22, P861, DOI 10.1016/S0889-857X(05)70305-7
   TROSTLE DC, 1988, ARTHRITIS RHEUM-US, V31, P393, DOI 10.1002/art.1780310311
NR 16
TC 0
Z9 0
U1 0
U2 1
PU SPRINGER
PI NEW YORK
PA ONE NEW YORK PLAZA, SUITE 4600, NEW YORK, NY, UNITED STATES
SN 1342-1751
EI 1437-7799
J9 CLIN EXP NEPHROL
JI Clin. Exp. Nephrol.
PD JUN
PY 2011
VL 15
IS 3
BP 430
EP 433
DI 10.1007/s10157-011-0419-z
PG 4
WC Urology & Nephrology
WE Science Citation Index Expanded (SCI-EXPANDED)
SC Urology & Nephrology
GA 774MP
UT WOS:000291391000016
PM 21327929
DA 2024-11-26
ER

PT J
AU Ligon, CB
   Hummers, LK
   McMahan, ZH
AF Ligon, Colin B.
   Hummers, Laura K.
   McMahan, Zsuzsanna H.
TI Oxalate nephropathy in systemic sclerosis: Case series and review of the
   literature
SO SEMINARS IN ARTHRITIS AND RHEUMATISM
LA English
DT Review
DE Scleroderma; Systemic sclerosis; Oxalate nephropathy; Calcium oxalate;
   Gastrointestinal disease; Malabsorption; Scleroderma renal crisis; Small
   intestinal bacterial overgrowth; Acute kidney injury; Chronic kidney
   disease
ID Y GASTRIC BYPASS; RENAL-FAILURE; TUBULOINTERSTITIAL LESIONS;
   OXALOBACTER-FORMIGENES; STONE FORMATION; CALCIUM; HYPEROXALURIA; KIDNEY;
   RISK; DISEASE
AB Objective: To increase awareness of oxalate nephropathy as a cause of acute kidney injury (AKI) among systemic sclerosis patients with small intestinal dysmotility and malabsorption, and to prompt consideration of dietary modification and early treatment of predisposing causes of oxalate nephropathy in this population.
   Methods: Two cases of biopsy-proven oxalate nephropathy were identified among systemic sclerosis patients in the course of direct clinical care. Subsequently, a retrospective search of the Johns Hopkins Pathology databases identified a third patient with systemic sclerosis who developed oxalate nephropathy.
   Results: Among the three patients with qualifying biopsies, all three had systemic sclerosis with lower gastrointestinal involvement. All three presented with diarrhea, malabsorption, and AKI. In two of the three patients, diarrhea was present for at least 2 years before the development of AKI; in the third, incidental oxalate nephropathy was noted 3 years before she developed AKI and extensive oxalate nephropathy in the setting of a prolonged mycobacterium avium-intracellulare enteritis. In the first case, oxalate crystals were present by urinalysis months before diagnosis by biopsy; in the second, hyperoxaluria was diagnosed by urine collection immediately after; and in the third, oxalate crystals had been noted incidentally on post-transplant renal biopsy 3 years before the development of fulminant oxalate nephropathy. All three patients died within a year after diagnosis.
   Conclusions: Patients with systemic sclerosis and bowel dysmotility associated with chronic diarrhea and malabsorption may be at risk for an associated oxalate nephropathy. Regular screening of systemic sclerosis patients with small bowel malabsorption syndromes through routine urinalysis or 24-h urine oxalate collection, should be considered. Further studies defining the prevalence of this complication in systemic sclerosis, the benefit of dietary modification on hyperoxaluria, the effect of treating small intestinal bowel overgrowth with antibiotics, and the effectiveness of probiotics, calcium supplements, or magnesium supplements to prevent hyperoxaluria-associated renal disease in these patients, are warranted. (C) 2015 Elsevier Inc. All rights reserved.
C1 [Ligon, Colin B.; Hummers, Laura K.; McMahan, Zsuzsanna H.] Johns Hopkins Univ, Sch Med, Dept Med, 5200 Eastern Ave,Mason F Lord Bldg,Ctr Tower, Baltimore, MD 21224 USA.
C3 Johns Hopkins University
RP McMahan, ZH (corresponding author), Johns Hopkins Univ, Sch Med, Dept Med, 5200 Eastern Ave,Mason F Lord Bldg,Ctr Tower, Baltimore, MD 21224 USA.
EM zmcmaha1@jhmi.edu
OI Ligon, Colin/0000-0002-7697-5993
FU National Institute of Arthritis, Musculoskeletal, and Skin Diseases,
   USA, T32 Award [AR048522]
FX C.B.L was supported by the National Institute of Arthritis,
   Musculoskeletal, and Skin Diseases, USA, T32 Award AR048522.
CR Agrawal V, 2014, SURG OBES RELAT DIS, V10, P88, DOI 10.1016/j.soard.2013.03.014
   Al-Wahsh I, 2012, UROL RES, V40, P191, DOI 10.1007/s00240-011-0421-7
   Asplin JR, 2007, J UROLOGY, V177, P565, DOI 10.1016/j.juro.2006.09.033
   Baxmann AC, 2003, KIDNEY INT, V63, P1066, DOI 10.1046/j.1523-1755.2003.00815.x
   Butt S, 2013, EXPERT REV GASTROENT, V7, P331, DOI [10.1586/EGH.13.22, 10.1586/egh.13.22]
   CANNON PJ, 1974, MEDICINE, V53, P1, DOI 10.1097/00005792-197401000-00001
   Cartery C, 2011, CLIN J AM SOC NEPHRO, V6, P1895, DOI 10.2215/CJN.00010111
   Curhan GC, 2001, KIDNEY INT, V59, P2290, DOI 10.1046/j.1523-1755.2001.0590062290.x
   DOBBINS JW, 1977, NEW ENGL J MED, V296, P298, DOI 10.1056/NEJM197702102960602
   ELOMAA I, 1984, J UROLOGY, V132, P656, DOI 10.1016/S0022-5347(17)49809-0
   EVANS GW, 1973, J CLIN PATHOL, V26, P32, DOI 10.1136/jcp.26.1.32
   Fakhouri F, 2002, NEPHROL DIAL TRANSPL, V17, P1348, DOI 10.1093/ndt/17.7.1348
   HACKETT RL, 1990, J UROLOGY, V144, P1535, DOI 10.1016/S0022-5347(17)39793-8
   HELFRICH DJ, 1989, ARTHRITIS RHEUM-US, V32, P1128, DOI 10.1002/anr.1780320911
   Hueppelshaeuser R, 2012, PEDIATR NEPHROL, V27, P1103, DOI 10.1007/s00467-012-2126-8
   HYLANDER E, 1978, SCAND J GASTROENTERO, V13, P577, DOI 10.3109/00365527809181767
   JEGHERS H, 1945, NEW ENGL J MED, V233, P208, DOI 10.1056/NEJM194508162330704
   Jonassen JA, 2003, CRIT REV EUKAR GENE, V13, P55, DOI 10.1615/CritRevEukaryotGeneExpr.v13.i1.50
   Kamen DL, 2006, J RHEUMATOL, V33, P1886
   Karaolanis G, 2014, TRANSPLANT REV-ORLAN, V28, P182, DOI 10.1016/j.trre.2014.05.004
   Kaufman DW, 2008, J AM SOC NEPHROL, V19, P1197, DOI 10.1681/ASN.2007101058
   Kelly JP, 2011, J ENDOUROL, V25, P673, DOI 10.1089/end.2010.0462
   KHAN SR, 1979, INVEST UROL, V17, P199
   Kumar R, 2004, J GASTROEN HEPATOL, V19, P1403, DOI 10.1111/j.1440-1746.2004.03510.x
   LAMINSKI NA, 1991, BRIT J UROL, V68, P454, DOI 10.1111/j.1464-410X.1991.tb15383.x
   LIESKE JC, 1992, J UROLOGY, V148, P1517, DOI 10.1016/S0022-5347(17)36954-9
   Lorenz EC, 2013, CURR RHEUMATOL REP, V15, DOI 10.1007/s11926-013-0340-4
   Lorenzen JM, 2010, RHEUMATOLOGY, V49, P1989, DOI 10.1093/rheumatology/keq223
   Maloney ME, 2005, J UROLOGY, V173, P2001, DOI 10.1097/01.ju.0000159076.70638.1e
   Marengo SR, 2008, NAT CLIN PRACT NEPHR, V4, P368, DOI 10.1038/ncpneph0845
   Marie I, 2014, ALIMENT PHARM THER, V40, P189, DOI 10.1111/apt.12818
   Marie I, 2009, RHEUMATOLOGY, V48, P1314, DOI 10.1093/rheumatology/kep226
   Mascio HM, 2015, CLIN NEPHROL, V84, P111, DOI 10.5414/CN108406
   Mazzali M, 2002, QJM-INT J MED, V95, P3, DOI 10.1093/qjmed/95.1.3
   MICHAELS EK, 1994, J UROLOGY, V152, P2228, DOI 10.1016/S0022-5347(17)31648-8
   MORI S, 1983, ACTA PATHOL JAPON, V33, P661
   Mpofu S, 2003, ANN RHEUM DIS, V62, P1133, DOI 10.1136/ard.2002.002295
   Nasr SH, 2008, CLIN J AM SOC NEPHRO, V3, P1676, DOI 10.2215/CJN.02940608
   Nelson Wayne K, 2005, Surg Obes Relat Dis, V1, P481, DOI 10.1016/j.soard.2005.07.002
   Nouvenne A, 2009, UROLOGY, V73, P725, DOI 10.1016/j.urology.2008.11.006
   Okombo J, 2010, UROL RES, V38, P169, DOI 10.1007/s00240-010-0262-9
   Patel BN, 2009, J UROLOGY, V181, P161, DOI 10.1016/j.juro.2008.09.028
   Penn H, 2007, QJM-INT J MED, V100, P485, DOI 10.1093/qjmed/hcm052
   Recht PA, 2004, ATHEROSCLEROSIS, V173, P321, DOI 10.1016/j.atherosclerosis.2003.11.023
   Robert M, 1998, UROL INT, V60, P41, DOI 10.1159/000030201
   Sallam H, 2006, ALIMENT PHARM THER, V23, P691, DOI 10.1111/j.1365-2036.2006.02804.x
   Shanmugam VK, 2012, CURR OPIN RHEUMATOL, V24, P669, DOI 10.1097/BOR.0b013e3283588dcf
   Sinha MK, 2007, KIDNEY INT, V72, P100, DOI 10.1038/sj.ki.5002194
   Steen VD, 2005, J RHEUMATOL, V32, P649
   Tanriverdi O, 2012, UROL RES, V40, P17, DOI 10.1007/s00240-011-0388-4
   Taylor EN, 2007, J AM SOC NEPHROL, V18, P654, DOI 10.1681/ASN.2006080854
   Toblli JE, 1999, HYPERTENSION, V33, P225, DOI 10.1161/01.HYP.33.1.225
   Toblli JE, 2002, J UROLOGY, V168, P1550, DOI 10.1016/S0022-5347(05)64519-3
   Toblli JE, 1999, HYPERTENSION, V34, P854, DOI 10.1161/01.HYP.34.4.854
   Traxer O, 2003, J UROLOGY, V170, P397, DOI 10.1097/01.ju.0000076001.21606.53
   TROSTLE DC, 1988, ARTHRITIS RHEUM-US, V31, P393, DOI 10.1002/art.1780310311
   Truong LD, 2004, AM J TRANSPLANT, V4, P1338, DOI 10.1111/j.1600-6143.2004.00511.x
   Voss S, 2004, ISOT ENVIRON HEALT S, V40, P199, DOI 10.1080/10256010410001671609
   WEINMAN EJ, 1978, J CLIN INVEST, V61, P801, DOI 10.1172/JCI108994
   Worcester EM, 2002, ENDOCRIN METAB CLIN, V31, P979, DOI 10.1016/S0889-8529(02)00035-X
   Wu MH, 2012, J INVEST DERMATOL, V132, P1605, DOI 10.1038/jid.2012.32
   Zimmermann DJ, 2005, UROL INT, V74, P262, DOI 10.1159/000083560
NR 62
TC 9
Z9 11
U1 0
U2 7
PU W B SAUNDERS CO-ELSEVIER INC
PI PHILADELPHIA
PA 1600 JOHN F KENNEDY BOULEVARD, STE 1800, PHILADELPHIA, PA 19103-2899 USA
SN 0049-0172
EI 1532-866X
J9 SEMIN ARTHRITIS RHEU
JI Semin. Arthritis Rheum.
PD DEC
PY 2015
VL 45
IS 3
BP 315
EP 320
DI 10.1016/j.semarthrit.2015.06.017
PG 6
WC Rheumatology
WE Science Citation Index Expanded (SCI-EXPANDED)
SC Rheumatology
GA DD2SZ
UT WOS:000369773800009
PM 26239907
OA Green Accepted
DA 2024-11-26
ER

PT J
AU Reggiani, F
   Moroni, G
   Ponticelli, C
AF Reggiani, Francesco
   Moroni, Gabriella
   Ponticelli, Claudio
TI Kidney Involvement in Systemic Sclerosis
SO JOURNAL OF PERSONALIZED MEDICINE
LA English
DT Review
DE systemic sclerosis; scleroderma renal crisis; kidney involvement
ID SCLERODERMA RENAL CRISIS; ANGIOTENSIN-CONVERTING ENZYME; THROMBOTIC
   MICROANGIOPATHY; RISK-FACTORS; PATHOGENESIS; DISEASE; ENDOTHELIN-1;
   MORTALITY; SURVIVAL; OUTCOMES
AB Background: Systemic sclerosis is a chronic multisystem autoimmune disease, characterized by diffuse fibrosis and abnormalities of microcirculation and small arterioles in the skin, joints and visceral organs. Material and Methods: We searched for the relevant articles on systemic sclerosis and kidney involvement in systemic sclerosis in the NIH library of medicine, transplant, rheumatologic and nephrological journals. Results: Half of patients with systemic sclerosis have clinical evidence of kidney involvement. Scleroderma renal crisis represents the most specific and serious renal event associated with this condition. It is characterized by an abrupt onset of moderate to marked hypertension and kidney failure. Early and aggressive treatment is mandatory to prevent irreversible organ damage and death. The advent of ACE-inhibitors revolutionized the management of scleroderma renal crisis. However, the outcomes of this serious complication are still poor, and between 20 to 50% of patients progress to end stage renal disease. Conclusions: Scleroderma renal crisis still represents a serious and life-threatening event. Thus, further studies on its prevention and on new therapeutic strategies should be encouraged.
C1 [Reggiani, Francesco; Moroni, Gabriella] IRCCS Humanitas Res Hosp, Nephrol & Dialysis Unit, Via Manzoni 56, I-20089 Milan, Italy.
   [Reggiani, Francesco] Humanitas Univ, Dept Biomed Sci, Via Rita Levi Montalcini 4, I-20090 Milan, Italy.
C3 Humanitas University
RP Reggiani, F (corresponding author), IRCCS Humanitas Res Hosp, Nephrol & Dialysis Unit, Via Manzoni 56, I-20089 Milan, Italy.; Reggiani, F (corresponding author), Humanitas Univ, Dept Biomed Sci, Via Rita Levi Montalcini 4, I-20090 Milan, Italy.
EM francesco.reggiani@hunimed.eu; gabriella.moroni@humanitas.it;
   ponticelli.claudio@gmail.com
RI Moroni, Gabriella/J-8183-2015; Reggiani, Francesco/HHN-5008-2022
OI Moroni, Gabriella Luisa/0009-0001-7667-4541; Reggiani,
   Francesco/0000-0001-9254-618X; Ponticelli, Claudio/0000-0001-6060-965X
CR Abbas Fedaey, 2021, World J Transplant, V11, P372, DOI 10.5500/wjt.v11.i9.372
   Alharbi S, 2018, J RHEUMATOL, V45, P1406, DOI 10.3899/jrheum.170953
   Allinovi M, 2017, CLIN KIDNEY J, V10, P625, DOI 10.1093/ckj/sfw143
   Amarnani Abhimanyu, 2020, Am J Med Case Rep, V8, P1, DOI 10.12691/ajmcr-8-1-1
   Andrigueti FV, 2017, CLIN EXP RHEUMATOL, V35, pS151
   Apostolidis SA, 2018, FRONT IMMUNOL, V9, DOI 10.3389/fimmu.2018.02191
   Arad U, 2011, SEMIN ARTHRITIS RHEU, V41, P223, DOI 10.1016/j.semarthrit.2010.11.001
   Asif A, 2017, J NEPHROL, V30, P347, DOI 10.1007/s40620-016-0357-7
   Batal I, 2010, INT J RHEUMATOL, V2010, DOI 10.1155/2010/543704
   Batal I, 2009, HUM PATHOL, V40, P332, DOI 10.1016/j.humpath.2008.08.001
   Baz EMK, 2001, RENAL FAILURE, V23, P737, DOI 10.1081/JDI-100107372
   BECKETT VL, 1985, MAYO CLIN PROC, V60, P763, DOI 10.1016/S0025-6196(12)60418-2
   Bergamasco A, 2019, CLIN EPIDEMIOL, V11, P257, DOI 10.2147/CLEP.S191418
   Bertrand D, 2017, TRANSPL INT, V30, P256, DOI 10.1111/tri.12923
   Boonstra M, 2020, ARTHRITIS RHEUMATOL, V72, P1897, DOI 10.1002/art.41403
   Bose N, 2015, SEMIN ARTHRITIS RHEU, V44, P687, DOI 10.1016/j.semarthrit.2014.12.001
   Brokmann JC, 2017, J CLIN HYPERTENS, V19, P704, DOI 10.1111/jch.13026
   Bütikofer L, 2020, ARTHRITIS RES THER, V22, DOI 10.1186/s13075-020-2141-2
   Castellví I, 2020, PLOS ONE, V15, DOI 10.1371/journal.pone.0243651
   Cheung WY, 2005, AM J KIDNEY DIS, V45, P930, DOI 10.1053/j.ajkd.2005.01.007
   Codullo V, 2009, J RHEUMATOL, V36, P1464, DOI 10.3899/jrheum.080806
   Cozzi F, 2012, NEPHROL DIAL TRANSPL, V27, P4398, DOI 10.1093/ndt/gfs317
   Daniels CE, 2004, J CLIN INVEST, V114, P1308, DOI 10.1175/JCI200419603
   DeMarco PJ, 2002, ARTHRITIS RHEUM-US, V46, P2983, DOI 10.1002/art.10589
   Denton CP, 2017, LANCET, V390, P1685, DOI 10.1016/S0140-6736(17)30933-9
   Denton CP, 2016, CLIN MED, V16, P55, DOI 10.7861/clinmedicine.16-1-55
   Devresse A, 2016, MEDICINE, V95, DOI 10.1097/MD.0000000000004459
   Distler O, 2019, NEW ENGL J MED, V380, P2518, DOI 10.1056/NEJMoa1903076
   Domsic RT, 2011, ANN RHEUM DIS, V70, P104, DOI 10.1136/ard.2009.127621
   Elhai M, 2019, ANN RHEUM DIS, V78, P979, DOI 10.1136/annrheumdis-2018-214816
   Foocharoen C, 2020, MOD RHEUMATOL, V30, P1025, DOI 10.1080/14397595.2019.1702238
   Furue M, 2017, IMMUNOL RES, V65, P790, DOI 10.1007/s12026-017-8926-y
   Giacomelli R, 2017, RHEUMATOL INT, V37, P853, DOI 10.1007/s00296-016-3636-7
   Gibney EM, 2004, AM J TRANSPLANT, V4, P2027, DOI 10.1111/j.1600-6143.2004.00605.x
   Gordon SM, 2019, BMC NEPHROL, V20, DOI 10.1186/s12882-019-1467-y
   Gordon SM, 2019, J RHEUMATOL, V46, P85, DOI 10.3899/jrheum.171186
   Greenblatt MB, 2013, CURR RHEUMATOL REP, V15, DOI 10.1007/s11926-012-0297-8
   Guiducci S, 2006, ANN NY ACAD SCI, V1069, P10, DOI 10.1196/annals.1351.002
   Guillevin L, 2015, RHEUM DIS CLIN N AM, V41, P475, DOI 10.1016/j.rdc.2015.04.008
   Guillevin L, 2012, RHEUMATOLOGY, V51, P460, DOI 10.1093/rheumatology/ker271
   Hamaguchi Y, 2010, J DERMATOL, V37, P42, DOI 10.1111/j.1346-8138.2009.00762.x
   HELFRICH DJ, 1989, ARTHRITIS RHEUM-US, V32, P1128, DOI 10.1002/anr.1780320911
   Hesselstrand R, 2012, SCAND J RHEUMATOL, V41, P39, DOI 10.3109/03009742.2011.610032
   Hoebe K, 2004, NAT IMMUNOL, V5, P971, DOI 10.1038/ni1004-971
   Hruskova Z, 2019, AM J KIDNEY DIS, V73, P184, DOI 10.1053/j.ajkd.2018.05.016
   Hughes M, 2021, RHEUMATOLOGY, V60, P5509, DOI 10.1093/rheumatology/keab278
   Ichikawa K, 2017, CLIN EXP NEPHROL, V21, P1024, DOI 10.1007/s10157-017-1398-5
   Iliopoulos G, 2021, RHEUMATOL INT, V41, P1203, DOI 10.1007/s00296-021-04855-x
   Inscho EW, 2005, BRIT J PHARMACOL, V146, P1019, DOI 10.1038/sj.bjp.0706412
   Iudici M, 2014, CLIN RHEUMATOL, V33, P153, DOI 10.1007/s10067-013-2422-0
   Kant S, 2018, CLIN NEPHROL, V90, P413, DOI 10.5414/CN109445
   Kayser C, 2015, FRONT IMMUNOL, V6, DOI 10.3389/fimmu.2015.00167
   Ko DY, 2016, AM J RHINOL ALLERGY, V30, pE211, DOI 10.2500/ajra.2016.30.4389
   Kobayashi H, 1999, CLIN RHEUMATOL, V18, P425, DOI 10.1007/s100670050132
   Kong WW, 2022, BMC NEPHROL, V23, DOI 10.1186/s12882-021-02639-w
   Kowal-Bielecka O, 2017, ANN RHEUM DIS, V76, P1327, DOI 10.1136/annrheumdis-2016-209909
   Kranenburg P, 2016, RHEUMATOLOGY, V55, P2001, DOI 10.1093/rheumatology/kew298
   Lavergne A, 2021, J NEPHROL, V34, P617, DOI 10.1007/s40620-020-00746-9
   Lenna S, 2010, J IMMUNOL, V184, P4654, DOI 10.4049/jimmunol.0903188
   Liakouli V, 2020, EXPERT REV CLIN IMMU, V16, P931, DOI 10.1080/1744666X.2020.1813569
   Luchetti MM, 2016, ARTHRITIS RHEUMATOL, V68, P2263, DOI 10.1002/art.39728
   Lusco MA, 2016, AM J KIDNEY DIS, V67, pE19, DOI 10.1053/j.ajkd.2016.02.033
   Mathian A, 2012, ANN RHEUM DIS, V71, P1227, DOI 10.1136/annrheumdis-2011-200709
   Mayes MD, 2003, RHEUM DIS CLIN N AM, V29, P239, DOI 10.1016/S0889-857X(03)00022-X
   Mehra S, 2013, AUTOIMMUN REV, V12, P340, DOI 10.1016/j.autrev.2012.05.011
   Montanelli G, 2013, CLIN EXP RHEUMATOL, V31, pS135
   Mouthon L, 2011, HUM PATHOL, V42, P95, DOI 10.1016/j.humpath.2010.05.018
   Moxey J, 2019, ARTHRITIS RES THER, V21, DOI 10.1186/s13075-019-1839-5
   Muangchan C, 2013, J RHEUMATOL, V40, P1545, DOI 10.3899/jrheum.121380
   Nagaraja V, 2019, CURR OPIN RHEUMATOL, V31, P223, DOI 10.1097/BOR.0000000000000604
   Orvain C, 2020, CURR OPIN RHEUMATOL, V32, P505, DOI 10.1097/BOR.0000000000000735
   Paolini C, 2022, INT J MOL SCI, V23, DOI 10.3390/ijms23073904
   Papp G, 2011, SCAND J RHEUMATOL, V40, P205, DOI 10.3109/03009742.2010.528021
   Pattanaik D, 2015, FRONT IMMUNOL, V6, DOI 10.3389/fimmu.2015.00272
   Pauling JD, 2019, J RHEUMATOL, V46, P1326, DOI 10.3899/jrheum.180818
   Penn H, 2007, QJM-INT J MED, V100, P485, DOI 10.1093/qjmed/hcm052
   Penn H, 2013, QJM-INT J MED, V106, P839, DOI 10.1093/qjmed/hct111
   Pham PTT, 2005, AM J TRANSPLANT, V5, P2565, DOI 10.1111/j.1600-6143.2005.01035.x
   PONTICELLI C, 1980, CLIN NEPHROL, V13, P293
   Postlethwaite AE, 2007, CURR OPIN RHEUMATOL, V19, P574, DOI 10.1097/BOR.0b013e3282eeb3a4
   PRESCOTT RJ, 1992, J PATHOL, V166, P255, DOI 10.1002/path.1711660307
   Ranque B, 2010, AUTOIMMUN REV, V9, pA311, DOI 10.1016/j.autrev.2009.11.003
   Rezus E, 2020, EXP THER MED, V19, P1739, DOI 10.3892/etm.2019.8361
   Rho YH, 2006, RHEUMATOL INT, V26, P369, DOI 10.1007/s00296-005-0011-5
   Roofeh D, 2020, CURR OPIN RHEUMATOL, V32, P228, DOI 10.1097/BOR.0000000000000711
   Rossi D, 2017, AUTOIMMUN REV, V16, P1024, DOI 10.1016/j.autrev.2017.07.018
   Rubio-Rivas M, 2017, CLIN RHEUMATOL, V36, P569, DOI 10.1007/s10067-016-3533-1
   Saeed Fahd, 2011, Conn Med, V75, P83
   SERUP J, 1986, ALLERGY, V41, P452, DOI 10.1111/j.1398-9995.1986.tb00326.x
   Sexton DJ, 2018, KIDNEY INT REP, V3, P148, DOI 10.1016/j.ekir.2017.09.003
   Shah M, 2017, AM J HYPERTENS, V30, P700, DOI 10.1093/ajh/hpx048
   Shanmugam VK, 2010, INT J RHEUMATOL, V2010, DOI 10.1155/2010/538589
   Shapiro A.P., 1988, DIS KIDNEY, V4th
   Shetty Nagalakshmi, 2011, Inflammation & Allergy Drug Targets, V10, P19
   Shimizu T, 2019, INTERNAL MED, V58, P441, DOI 10.2169/internalmedicine.1441-18
   Shiwen X, 2009, EUR J CLIN INVEST, V39, P19, DOI 10.1111/j.1365-2362.2009.02117.x
   Siva B, 2011, NEPHROL DIAL TRANSPL, V26, P3165, DOI 10.1093/ndt/gfq861
   Sobanski V, 2019, ARTHRITIS RHEUMATOL, V71, P1553, DOI 10.1002/art.40906
   Steen VD, 2000, ANN INTERN MED, V133, P600, DOI 10.7326/0003-4819-133-8-200010170-00010
   Steen VD, 1998, ARTHRITIS RHEUM, V41, P1613, DOI 10.1002/1529-0131(199809)41:9<1613::AID-ART11>3.0.CO;2-O
   STEEN VD, 1990, ANN INTERN MED, V113, P352, DOI 10.7326/0003-4819-113-5-352
   Stern EP, 2015, RHEUM DIS CLIN N AM, V41, P367, DOI 10.1016/j.rdc.2015.04.002
   Su TIK, 2009, ARTHRITIS RHEUM-US, V60, P3821, DOI 10.1002/art.24986
   Svegliati S, 2017, FRONT IMMUNOL, V8, DOI 10.3389/fimmu.2017.00075
   Takagi K, 2003, CLIN EXP IMMUNOL, V134, P538, DOI 10.1111/j.1365-2249.2003.02320.x
   Teixeira L, 2008, ANN RHEUM DIS, V67, P110, DOI 10.1136/ard.2006.066985
   Tonsawan P, 2019, INT J GEN MED, V12, P323, DOI 10.2147/IJGM.S221471
   TRAUB YM, 1983, MEDICINE, V62, P335, DOI 10.1097/00005792-198311000-00001
   Tsou PS, 2017, J AUTOIMMUN, V83, P73, DOI 10.1016/j.jaut.2017.05.004
   van der Merwe W, 2013, NEW ZEAL MED J, V126, P39
   Van Linthout S, 2014, CARDIOVASC RES, V102, P258, DOI 10.1093/cvr/cvu062
   Volkmann ER, 2016, ANN AM THORAC SOC, V13, P2045, DOI 10.1513/AnnalsATS.201606-426FR
   Walker JG, 2003, INTERN MED J, V33, P216, DOI 10.1046/j.1445-5994.2003.00358.x
   Wang LL, 2021, EVID-BASED COMPL ALT, V2021, DOI 10.1155/2021/1525619
   Wielosz Ewa, 2020, Reumatologia (Warsaw), V58, P162, DOI 10.5114/reum.2020.96655
   Woodworth TG, 2016, NAT REV NEPHROL, V12, P678, DOI 10.1038/nrneph.2016.124
   Zanatta E, 2018, AUTOIMMUN REV, V17, P882, DOI 10.1016/j.autrev.2018.03.012
   Zehender A, 2021, NAT COMMUN, V12, DOI 10.1038/s41467-021-24601-y
NR 118
TC 8
Z9 8
U1 0
U2 5
PU MDPI
PI BASEL
PA ST ALBAN-ANLAGE 66, CH-4052 BASEL, SWITZERLAND
EI 2075-4426
J9 J PERS MED
JI J. Pers. Med.
PD JUL
PY 2022
VL 12
IS 7
AR 1123
DI 10.3390/jpm12071123
PG 15
WC Health Care Sciences & Services; Medicine, General & Internal
WE Science Citation Index Expanded (SCI-EXPANDED)
SC Health Care Sciences & Services; General & Internal Medicine
GA 3K9HR
UT WOS:000834384900001
PM 35887620
OA Green Published, gold
DA 2024-11-26
ER

PT J
AU Mok, CC
   Kwan, TH
   Chow, L
AF Mok, CC
   Kwan, TH
   Chow, L
TI Scleroderma renal crisis sine scleroderma during pregnancy
SO SCANDINAVIAN JOURNAL OF RHEUMATOLOGY
LA English
DT Article
DE kidney; systemic sclerosis; complication; pre-eclampsia; renal failure
ID RNA POLYMERASE-III; SYSTEMIC-SCLEROSIS; SKIN INVOLVEMENT
AB Renal crisis is a serious complication of systemic sclerosis. Its occurrence prior to the development of skin sclerosis is exceedingly rare. We report a patient who developed acute renal failure during pregnancy. Renal biopsy showed features compatible with scleroderma, renal crisis but typical cutaneous changes were only evident 2 months after the renal episode. The relationship between pregnancy, scleroderma activity and renal crisis is discussed.
C1 Tuen Mun Hosp, Dept Med & Geriatr, Hong Kong, Hong Kong, Peoples R China.
C3 Tuen Mun Hospital
RP Mok, CC (corresponding author), Tuen Mun Hosp, Dept Med & Geriatr, Tsing Choon Koon Rd, Hong Kong, Hong Kong, Peoples R China.
CR BLACK CM, 1995, SCAND J RHEUMATOL, V24, P194, DOI 10.3109/03009749509100872
   GONZALEZ EA, 1994, AM J KIDNEY DIS, V23, P317, DOI 10.1016/S0272-6386(12)80990-5
   GOUGE SF, 1989, AM J KIDNEY DIS, V14, P236, DOI 10.1016/S0272-6386(89)80079-4
   Korzets Z, 1998, NEPHROL DIAL TRANSPL, V13, P2953, DOI 10.1093/ndt/13.11.2953
   MOLINA JF, 1995, J RHEUMATOL, V22, P557
   OKANO Y, 1993, ANN INTERN MED, V119, P1005, DOI 10.7326/0003-4819-119-10-199311150-00007
   Pakas I, 2002, J RHEUMATOL, V29, P298
   Phan TG, 1999, J RHEUMATOL, V26, P2489
   Steen VD, 1997, RHEUM DIS CLIN N AM, V23, P133, DOI 10.1016/S0889-857X(05)70319-7
   Steen VD, 1996, RHEUM DIS CLIN N AM, V22, P861, DOI 10.1016/S0889-857X(05)70305-7
   STEEN VD, 1989, ARTHRITIS RHEUM-US, V32, P151, DOI 10.1002/anr.1780320207
   Steen VD, 1998, ARTHRITIS RHEUM, V41, P1613, DOI 10.1002/1529-0131(199809)41:9<1613::AID-ART11>3.0.CO;2-O
   STEEN VD, 1984, AM J MED, V76, P779, DOI 10.1016/0002-9343(84)90986-0
   STEEN VD, 1996, ARTHRITIS RHEUM, V39, P5151
   ZWETTLER U, 1993, AM J KIDNEY DIS, V22, P53, DOI 10.1016/S0272-6386(12)70166-X
NR 15
TC 11
Z9 11
U1 0
U2 0
PU TAYLOR & FRANCIS AS
PI OSLO
PA CORT ADELERSGT 17, PO BOX 2562, SOLLI, 0202 OSLO, NORWAY
SN 0300-9742
J9 SCAND J RHEUMATOL
JI Scand. J. Rheumatol.
PY 2003
VL 32
IS 1
BP 55
EP 57
DI 10.1080/03009740310000427
PG 3
WC Rheumatology
WE Science Citation Index Expanded (SCI-EXPANDED)
SC Rheumatology
GA 651UA
UT WOS:000181339400010
PM 12635948
DA 2024-11-26
ER

PT J
AU Marszalek, A
   Skoczylas-Makowska, N
   Kardymowicz, A
   Manitius, J
AF Marszalek, Andrzej
   Skoczylas-Makowska, Natalia
   Kardymowicz, Anna
   Manitius, Jacek
TI PATIENT WITH RHEUMATOID ARTHRITIS AND ACUTE RENAL FAILURE: A CASE REPORT
   AND REVIEW OF LITERATURE
SO POLISH JOURNAL OF PATHOLOGY
LA English
DT Review
DE overlap syndrome; "onion skin" lesion; scleroderma renal crisis
ID PROGRESSIVE-SYSTEMIC-SCLEROSIS; SCLERODERMA; CRISIS
AB Rheumatoid arthritis (RA) is an autoimmune disease also known as an example of connective tissue disease. There are no case-controlled studies to determine the frequency of renal disease in RA. Most of patients present slow progression of chronic kidney disease while acute renal failure is uncommon in rheumatoid arthritis. We report a case of a 40-year-old woman with established medical history of RA who presented with abrupt onset of severe hypertension with rapidly growing serum creatinine concentration and oliguria. Renal biopsy revealed oedematous intimal thickening of vessels and ischemic changes in glomeruli, and nonspecific lesions in tubules and interstitium. These pathological findings were consistent with the scleroderma nephropathy. Additionally, we provided a brief literature overview on coincidence of hypertension and different types of connective tissue diseases.
C1 [Marszalek, Andrzej] Nicolaus Copernicus Univ, Chair & Dept Clin Pathol, Coll Medicum Bydgoszcz, Torun, Poland.
   [Marszalek, Andrzej] Poznan Univ Med Sci, Chair & Dept Clin Pathol, Poznan, Poland.
   [Skoczylas-Makowska, Natalia] Univ Hosp 1, Dept Clin Pathol, Bydgoszcz, Poland.
   [Kardymowicz, Anna; Manitius, Jacek] Nicolaus Copernicus Univ, Chair & Dept Nephrol Hypertens & Internal Dis, Coll Medicum Bydgoszcz, Torun, Poland.
C3 Nicolaus Copernicus University; Poznan University of Medical Sciences;
   Nicolaus Copernicus University
RP Marszalek, A (corresponding author), Dept Clin Pathomorphol CM UMK, Ul Sklodowskiek Curie 9, PL-85094 Bydgoszcz, Poland.
EM amars@cm.umk.pl
RI Skoczylas-Makowska, Natalia/H-7210-2014
CR Aggarwal P, 2004, J INDIAN RHEUMATOL A, V12, P70
   Batal I, 2009, HUM PATHOL, V40, P332, DOI 10.1016/j.humpath.2008.08.001
   Caetano ERSP, 2001, HYPERTENSION, V38, P171, DOI 10.1161/01.HYP.38.2.171
   CANNON PJ, 1974, MEDICINE, V53, P1, DOI 10.1097/00005792-197401000-00001
   FOGO AB, 2006, FUNDAMENTALS RENAL P, P117
   HELFRICH DJ, 1989, ARTHRITIS RHEUM-US, V32, P1128, DOI 10.1002/anr.1780320911
   LAPENAS D, 1978, AM J PATHOL, V91, P243
   Laszik Z, 2007, Heptinstall's Pathology of the Kidney, V6th, P701
   Lee Sungchun, 2004, Curr Rheumatol Rep, V6, P141, DOI 10.1007/s11926-004-0059-3
   Lewandowski B, 2005, Rocz Akad Med Bialymst, V50 Suppl 1, P294
   MOORE HC, 1952, LANCET, V262, P68
   Penn H, 2007, QJM-INT J MED, V100, P485, DOI 10.1093/qjmed/hcm052
   Steen VD, 2000, ARTHRITIS RHEUM-US, V43, P2437, DOI 10.1002/1529-0131(200011)43:11<2437::AID-ANR10>3.0.CO;2-U
   Szücs G, 2007, RHEUMATOLOGY, V46, P989, DOI 10.1093/rheumatology/kem021
NR 14
TC 1
Z9 1
U1 0
U2 1
PU VESALIUS UNIV MEDICAL PUBL
PI CRACOW
PA WISLISKO 1, CRACOW, 00000, POLAND
SN 1233-9687
J9 POL J PATHOL
JI Pol. J. Pathol.
PD SEP
PY 2010
VL 61
IS 4
BP 229
EP 233
PG 5
WC Pathology
WE Science Citation Index Expanded (SCI-EXPANDED)
SC Pathology
GA 864GN
UT WOS:000298225100009
PM 21290347
DA 2024-11-26
ER

PT J
AU Strunz, PP
   Labinsky, H
   Nagler, LK
   Portegys, J
   Froehlich, M
   Gernert, M
   Schmalzing, M
AF Strunz, Patrick-Pascal
   Labinsky, Hannah
   Nagler, Lea-Kristin
   Portegys, Jan
   Froehlich, Matthias
   Gernert, Michael
   Schmalzing, Marc
TI Case Report: Effectiveness of secukinumab in systemic sclerosis with
   early skin progress after autologous hematopoietic stem cell
   transplantation and end-stage kidney disease
SO FRONTIERS IN IMMUNOLOGY
LA English
DT Article
DE scleroderma; IL-17 inhibition; melphalan; high-dose chemotherapy; renal
   failure; hemodialysis; stem cell transplantation; renal crisis
ID PULSE CYCLOPHOSPHAMIDE; DOUBLE-BLIND; TOCILIZUMAB; EFFICACY; PHASE-2;
   SAFETY
AB Autologous hematopoietic stem cell transplantation (aHSCT) represents an effective treatment option in patients with severe forms of systemic sclerosis (SSc) by resetting the immune system. Nevertheless, secondary autoimmune disorders and progressive disease after aHSCT might necessitate renewed immunosuppressive treatments. This is particularly challenging when organ dysfunction, i.e., end-stage kidney failure, is present. In this case report, we present the unique case of a 43-year-old female patient with rapidly progressive diffuse systemic sclerosis who underwent aHSCT despite end-stage renal failure as consequence of SSc-renal crisis. Therefore, conditioning chemotherapy was performed with melphalan instead of cyclophosphamide with no occurrence of severe adverse events during the aplastic period and thereafter. After aHSCT, early disease progression of the skin occurred and was successfully treated with secukinumab. Thereby, to the best of our knowledge, we report the first case of successful aHSCT in a SSc-patient with end-stage kidney failure and also the first successful use of an IL-17 inhibitor to treat early disease progression after aHSCT.
C1 [Strunz, Patrick-Pascal; Labinsky, Hannah; Nagler, Lea-Kristin; Portegys, Jan; Froehlich, Matthias; Gernert, Michael; Schmalzing, Marc] Univ Hosp Wurzburg, Dept Internal Med 2, Rheumatol Clin Immunol, Wurzburg, Germany.
C3 University of Wurzburg
RP Strunz, PP (corresponding author), Univ Hosp Wurzburg, Dept Internal Med 2, Rheumatol Clin Immunol, Wurzburg, Germany.
EM Strunz_P@ukw.de
RI Gernert, Michael/ABB-4777-2020
OI Strunz, Patrick-Pascal/0000-0002-3168-7074
CR Burt RK, 2021, BONE MARROW TRANSPL, V56, P50, DOI 10.1038/s41409-020-0978-2
   Burt RK, 2011, LANCET, V378, P498, DOI 10.1016/S0140-6736(11)60982-3
   Casserly LF, 2003, KIDNEY INT, V63, P1051, DOI 10.1046/j.1523-1755.2003.00813.x
   Del Papa N, 2018, FRONT IMMUNOL, V9, DOI 10.3389/fimmu.2018.02390
   Dimopoulos MA, 2021, ANN ONCOL, V32, P309, DOI 10.1016/j.annonc.2020.11.014
   Fukasawa T, 2022, ANN RHEUM DIS, V81, P736, DOI 10.1136/annrheumdis-2022-eular.2519
   Fukasawa Takemichi, 2023, J Am Acad Dermatol, V89, P366, DOI 10.1016/j.jaad.2023.02.061
   Gernert M, 2022, FRONT IMMUNOL, V12, DOI 10.3389/fimmu.2021.817893
   Gottlieb AB, 2022, ACTA DERM-VENEREOL, V102, DOI 10.2340/actadv.v102.563
   Henes J, 2021, HAEMATOLOGICA, V106, P375, DOI 10.3324/haematol.2019.230128
   Khanna D, 2019, Arthritis Rheumatol
   Khanna D, 2020, LANCET RESP MED, V8, P963, DOI 10.1016/S2213-2600(20)30318-0
   Khanna D, 2020, ARTHRITIS RHEUMATOL, V72, P125, DOI 10.1002/art.41055
   Khanna D, 2016, LANCET, V387, P2630, DOI 10.1016/S0140-6736(16)00232-4
   Steen VD, 1998, ARTHRITIS RHEUM, V41, P1613, DOI 10.1002/1529-0131(199809)41:9<1613::AID-ART11>3.0.CO;2-O
   Strunz PP, 2021, FRONT IMMUNOL, V12, DOI 10.3389/fimmu.2021.723349
   Sullivan KM, 2018, NEW ENGL J MED, V378, P35, DOI 10.1056/NEJMoa1703327
   Teixeira L, 2008, ANN RHEUM DIS, V67, P110, DOI 10.1136/ard.2006.066985
   van Laar JM, 2014, JAMA-J AM MED ASSOC, V311, P2490, DOI 10.1001/jama.2014.6368
NR 19
TC 2
Z9 2
U1 0
U2 0
PU FRONTIERS MEDIA SA
PI LAUSANNE
PA AVENUE DU TRIBUNAL FEDERAL 34, LAUSANNE, CH-1015, SWITZERLAND
SN 1664-3224
J9 FRONT IMMUNOL
JI Front. Immunol.
PD NOV 17
PY 2023
VL 14
AR 1294496
DI 10.3389/fimmu.2023.1294496
PG 5
WC Immunology
WE Science Citation Index Expanded (SCI-EXPANDED)
SC Immunology
GA Z5CX1
UT WOS:001112265100001
PM 38045701
OA gold, Green Published
DA 2024-11-26
ER

PT J
AU Scheen, M
   Dominati, A
   Olivier, V
   Nasr, S
   De Seigneux, S
   Mekinian, A
   Issa, N
   Haidar, F
AF Scheen, Marc
   Dominati, Arnaud
   Olivier, Valerie
   Nasr, Samih
   De Seigneux, Sophie
   Mekinian, Arsene
   Issa, Naim
   Haidar, Fadi
TI Renal involvement in systemic sclerosis
SO AUTOIMMUNITY REVIEWS
LA English
DT Review
DE Systemic sclerosis; Scleroderma renal crisis; Renal vasculopathy; Renal
   pathology; Fibrinoid necrosis; ACEI
ID ANTIENDOTHELIAL CELL ANTIBODIES; THROMBOTIC THROMBOCYTOPENIC PURPURA;
   IDENTIFY SCLERODERMA PATIENTS; GLOMERULAR-FILTRATION-RATE; RISK-FACTORS;
   LONG-TERM; KIDNEY-TRANSPLANTATION; ENDOTHELIN AXIS; PLASMA-EXCHANGE;
   CRISIS
AB Systemic sclerosis is a rare autoimmune vasculopathy associated with dysregulated innate and adaptive im-munity that leads to generalized systemic fibrosis. Renal involvement occurs in a significant proportion of sys-temic sclerosis patients, and is associated with worse outcome. Scleroderma renal crisis (SRC) is the most studied and feared renal complication described in systemic sclerosis. However, with the emergence of ACE inhibitors and better management, the mortality rate of SRC has significantly decreased. Renal disease in systemic sclerosis offers a wide array of differential diagnoses that may be challenging for the clinician. The spectrum of renal manifestations in systemic sclerosis ranges from an isolated decrease in glomerular filtration rate, increased intrarenal arterial stiffness, and isolated proteinuria due to SRC to more rare manifestations such as association with antiphospholipid antibody nephropathy and ANCA-associated vasculitis. The changes observed in the kidneys in systemic sclerosis are thought to be due to a complex interplay of various factors, including renal vasculopathy, as well as the involvement of the complement system, vasoactive mediators such as endothelin-1, autoimmunity, prothrombotic and profibrotic cytokines, among others. This literature review aims to provide an overview of the main renal manifestations in systemic sclerosis by discussing the most recent epidemiological and pathophysiological data available and the challenges for clinicians in making a diagnosis of renal disease in patients with systemic sclerosis.
C1 [Scheen, Marc; Olivier, Valerie; De Seigneux, Sophie; Haidar, Fadi] Hop Univ Geneve, Serv Nephrol, Rue Gabrielle Perret Gentil 4, CH-1205 Geneva, Switzerland.
   [Dominati, Arnaud] Hop Univ Geneve, Serv Allergol & Immunol, Rue Gabrielle Perret Gentil 4, CH-1205 Geneva, Switzerland.
   [Nasr, Samih] Mayo Clin, Clin Coll Med & Sci, Dept Lab Med & Pathol, 200 First St SW, Rochester, MN 55905 USA.
   [Mekinian, Arsene] Sorbonne Univ, Hop St Antoine, AP HP, Serv Med Interne, F-75012 Paris, France.
   [Issa, Naim] Mayo Clin, Coll Med & Sci, Div Nephrol & Hypertens, 200 First St SW, Rochester, MN 55905 USA.
C3 University of Geneva; University of Geneva; Mayo Clinic; Assistance
   Publique Hopitaux Paris (APHP); Sorbonne Universite; Hopital
   Universitaire Saint-Antoine - APHP; Mayo Clinic
RP Scheen, M (corresponding author), Hop Univ Geneve, Serv Nephrol, Rue Gabrielle Perret Gentil 4, CH-1205 Geneva, Switzerland.
EM marc.scheen@hcuge.ch
OI de Seigneux, Sophie/0000-0002-4243-366X; Olivier,
   Valerie/0000-0001-9308-4853; Scheen, Marc/0000-0003-2661-3000
CR Akimoto S, 1996, BRIT J DERMATOL, V134, P407
   Allanore Y, 2015, NAT REV DIS PRIMERS, V1, DOI 10.1038/nrdp.2015.2
   Altuntas F, 2007, TRANSFUS APHER SCI, V36, P57, DOI 10.1016/j.transci.2006.05.014
   Assous N, 2005, CLIN EXP RHEUMATOL, V23, P199
   Barnes J, 2012, CURR OPIN RHEUMATOL, V24, P165, DOI 10.1097/BOR.0b013e32834ff2e8
   Batal I, 2010, INT J RHEUMATOL, V2010, DOI 10.1155/2010/543704
   Batal I, 2009, HUM PATHOL, V40, P332, DOI 10.1016/j.humpath.2008.08.001
   Baz EMK, 2001, RENAL FAILURE, V23, P737, DOI 10.1081/JDI-100107372
   Bérezné A, 2017, ARTHRITIS RHEUMATOL, V69
   Bergamasco A, 2019, CLIN EPIDEMIOL, V11, P257, DOI 10.2147/CLEP.S191418
   Bertrand D, 2017, TRANSPL INT, V30, P256, DOI 10.1111/tri.12923
   Bleyer AJ, 2001, AM J KIDNEY DIS, V37, P1152, DOI 10.1053/ajkd.2001.24516
   Bose N, 2015, SEMIN ARTHRITIS RHEU, V44, P687, DOI 10.1016/j.semarthrit.2014.12.001
   Bruni C, 2019, EUR J INTERN MED, V70, P43, DOI 10.1016/j.ejim.2019.09.001
   Butler EA, 2019, ARTHRITIS RHEUMATOL, V71, P964, DOI 10.1002/art.40809
   Campo A, 2010, AM J RESP CRIT CARE, V182, P252, DOI 10.1164/rccm.200912-1820OC
   CANNON PJ, 1974, MEDICINE, V53, P1, DOI 10.1097/00005792-197401000-00001
   Caron M, 2012, J RHEUMATOL, V39, P1829, DOI 10.3899/jrheum.111417
   CasciolaRosen L, 1997, J EXP MED, V185, P71, DOI 10.1084/jem.185.1.71
   Caskey FJ, 1997, LANCET, V349, P620, DOI 10.1016/S0140-6736(05)61568-1
   Cervera R, 2002, ARTHRITIS RHEUM-US, V46, P1019, DOI 10.1002/art.10187
   Cheung WY, 2005, AM J KIDNEY DIS, V45, P930, DOI 10.1053/j.ajkd.2005.01.007
   Chrabaszcz M, 2020, KIDNEY BLOOD PRESS R, V45, P532, DOI 10.1159/000507886
   Cozzi F, 2001, TRANSFUS APHER SCI, V25, P25, DOI 10.1016/S1473-0502(01)00078-7
   Cozzi F, 2012, NEPHROL DIAL TRANSPL, V27, P4398, DOI 10.1093/ndt/gfs317
   Denton CP, 2008, RHEUMATOLOGY, V47, pV54, DOI 10.1093/rheumatology/ken307
   Denton CP, 2017, LANCET, V390, P1685, DOI 10.1016/S0140-6736(17)30933-9
   Derrett-Smith EC, 2013, RHEUMATOLOGY, V52, P1824, DOI 10.1093/rheumatology/ket213
   Devresse A, 2016, MEDICINE, V95, DOI 10.1097/MD.0000000000004459
   Domsic RT, 2011, ANN RHEUM DIS, V70, P104, DOI 10.1136/ard.2009.127621
   Elhai M, 2016, ANN RHEUM DIS, V75, P163, DOI 10.1136/annrheumdis-2014-206386
   Fonseca C, 2006, ARTHRITIS RHEUM-US, V54, P3034, DOI 10.1002/art.22036
   Furst DE, 2001, SCAND J RHEUMATOL, V30, P189
   Gibney EM, 2004, AM J TRANSPLANT, V4, P2027, DOI 10.1111/j.1600-6143.2004.00605.x
   Gouin A, 2021, KIDNEY INT REP, V6, P1015, DOI 10.1016/j.ekir.2021.01.021
   Granata A, 2014, BRIT J RADIOL, V87, DOI 10.1259/bjr.20140004
   Guillevin L, 2012, RHEUMATOLOGY, V51, P460, DOI 10.1093/rheumatology/ker271
   Hachulla E, 2021, ORPHANET J RARE DIS, V16, DOI 10.1186/s13023-021-01844-y
   Halevy D, 2002, CRIT CARE CLIN, V18, P309, DOI 10.1016/S0749-0704(01)00004-5
   HALL CL, 1988, BMJ-BRIT MED J, V296, P1083, DOI 10.1136/bmj.296.6629.1083
   Helmick CG, 2008, ARTHRITIS RHEUM-US, V58, P15, DOI 10.1002/art.23177
   Hillege HL, 2002, CIRCULATION, V106, P1777, DOI 10.1161/01.CIR.0000031732.78052.81
   Hoa S, 2017, AUTOIMMUN REV, V16, P407, DOI 10.1016/j.autrev.2017.02.012
   Hruskova Z, 2019, AM J KIDNEY DIS, V73, P184, DOI 10.1053/j.ajkd.2018.05.016
   Hudson M, 2014, SEMIN ARTHRITIS RHEU, V43, P666, DOI 10.1016/j.semarthrit.2013.09.008
   Hughes M, 2021, RHEUMATOLOGY, V60, P5509, DOI 10.1093/rheumatology/keab278
   Iudici M, 2014, CLIN RHEUMATOL, V33, P153, DOI 10.1007/s10067-013-2422-0
   Joven BE, 2010, SEMIN ARTHRITIS RHEU, V39, P285, DOI 10.1016/j.semarthrit.2009.06.002
   Kim H, 2021, J SCLERODERMA RELAT, V6, P21, DOI 10.1177/2397198320920422
   Kingdon EJ, 2003, RHEUMATOLOGY, V42, P26, DOI 10.1093/rheumatology/keg023
   Kobayashi H, 1999, CLIN RHEUMATOL, V18, P425, DOI 10.1007/s100670050132
   LEROY EC, 1988, J RHEUMATOL, V15, P202
   LOPEZOVEJERO JA, 1979, NEW ENGL J MED, V300, P1417, DOI 10.1056/NEJM197906213002505
   Mann JFE, 2008, LANCET, V372, P547, DOI 10.1016/S0140-6736(08)61236-2
   Maurer B, 2015, ANN RHEUM DIS, V74, P1124, DOI 10.1136/annrheumdis-2014-205226
   Mihai C, 2010, ANN RHEUM DIS, V69, P319, DOI 10.1136/ard.2008.102400
   Montanelli Gaia, 2013, Clin Exp Rheumatol, V31, P135
   Montrief T, 2019, INTERN EMERG MED, V14, P561, DOI 10.1007/s11739-019-02096-2
   Mouthon L, 2014, J RHEUMATOL, V41, P1040, DOI 10.3899/jrheum.131210
   Mouthon L, 2011, HUM PATHOL, V42, P95, DOI 10.1016/j.humpath.2010.05.018
   Nguyen B, 2011, ARTHRITIS RHEUM-US, V63, P530, DOI 10.1002/art.30111
   Nguyen B, 2010, J RHEUMATOL, V37, P1068, DOI 10.3899/jrheum.091048
   Okrój M, 2016, ARTHRITIS RES THER, V18, DOI 10.1186/s13075-016-1168-x
   Patriquin CJ, 2019, TRANSFUS MED REV, V33, P256, DOI 10.1016/j.tmrv.2019.09.004
   Penn H, 2013, QJM-INT J MED, V106, P839, DOI 10.1093/qjmed/hct111
   Penn H, 2008, CURR OPIN RHEUMATOL, V20, P692, DOI 10.1097/BOR.0b013e3283108df7
   Pham PTT, 2005, AM J TRANSPLANT, V5, P2565, DOI 10.1111/j.1600-6143.2005.01035.x
   PICILLO U, 1995, AUTOIMMUNITY, V20, P1, DOI 10.3109/08916939508993333
   Pignone A, 1998, CLIN EXP RHEUMATOL, V16, P527
   Quéméneur T, 2013, MEDICINE, V92, P1, DOI 10.1097/MD.0b013e31827781fd
   Rivolta R, 1996, ARTHRITIS RHEUM, V39, P1030, DOI 10.1002/art.1780390622
   Rosato E, 2018, KIDNEY BLOOD PRESS R, V43, P682, DOI 10.1159/000489740
   Rosato E, 2014, ARTHRIT CARE RES, V66, P1380, DOI 10.1002/acr.22309
   Rosato E, 2012, SEMIN ARTHRITIS RHEU, V41, P815, DOI 10.1016/j.semarthrit.2011.11.005
   RUIZ JC, 1991, NEPHRON, V59, P330, DOI 10.1159/000186579
   RUIZ JC, 1991, TRANSPLANT P, V23, P2211
   Salojin KV, 1997, AM J MED, V102, P178
   Sawicka K, 2016, CLIN EXP RHEUMATOL, V34, P1101
   Scheen M, 2022, AUTOIMMUN REV, V21, DOI 10.1016/j.autrev.2022.103072
   Scheja A, 2009, SCAND J RHEUMATOL, V38, P295, DOI 10.1080/03009740802629424
   Schuster J, 2013, RHEUMATOL INT, V33, P2225, DOI 10.1007/s00296-013-2691-6
   Schwartz J, 2016, J CLIN APHERESIS, V31, P149, DOI 10.1002/jca.21470
   Scorza R, 1997, J RHEUMATOL, V24, P1944
   Seiberlich B, 2008, CLIN NEPHROL, V70, P110
   SENALDI G, 1989, ARTHRITIS RHEUM-US, V32, P1262, DOI 10.1002/anr.1780321011
   Shalev T, 2006, CLIN EXP RHEUMATOL, V24, P380
   Shanmugam VK, 2010, INT J RHEUMATOL, V2010, DOI 10.1155/2010/538589
   Steen V D, 2001, Am J Clin Dermatol, V2, P315, DOI 10.2165/00128071-200102050-00006
   Steen VD, 2000, ANN INTERN MED, V133, P600, DOI 10.7326/0003-4819-133-8-200010170-00010
   Steen VD, 2003, RHEUM DIS CLIN N AM, V29, P315, DOI 10.1016/S0889-857X(03)00016-4
   Steen VD, 2005, J RHEUMATOL, V32, P649
   Steen VD, 2003, CLIN EXP RHEUMATOL, V21, pS29
   STEEN VD, 1990, ANN INTERN MED, V113, P352, DOI 10.7326/0003-4819-113-5-352
   STEEN VD, 1984, AM J MED, V76, P779, DOI 10.1016/0002-9343(84)90986-0
   Steen VD, 2014, PRESSE MED, V43, pE305, DOI 10.1016/j.lpm.2014.02.031
   Sun RL, 2022, BMC NEPHROL, V23, DOI 10.1186/s12882-022-02715-9
   Teixeira L, 2008, ANN RHEUM DIS, V67, P110, DOI 10.1136/ard.2006.066985
   Thomas CP, 2015, CLIN KIDNEY J, V8, P698, DOI 10.1093/ckj/sfv101
   Tonsawan P, 2019, INT J GEN MED, V12, P323, DOI 10.2147/IJGM.S221471
   TROSTLE DC, 1988, ARTHRITIS RHEUM-US, V31, P393, DOI 10.1002/art.1780310311
   Uriarte Maite Hurtado, 2018, Case Rep Nephrol, V2018, P6051083, DOI 10.1155/2018/6051083
   US National Library of Medicine, 2015, ClinicalTrials.gov
   Walker KM, 2012, SEMIN ARTHRITIS RHEU, V42, P42, DOI 10.1016/j.semarthrit.2012.01.003
   Wielosz E, 2009, CLIN RHEUMATOL, V28, P955, DOI 10.1007/s10067-009-1188-x
   Woodworth TG, 2016, NAT REV NEPHROL, V12, P678, DOI 10.1038/nrneph.2016.124
   Wu R, 2021, EUR J MED RES, V26, DOI 10.1186/s40001-021-00500-2
   Yanaba K, 2012, CLIN RHEUMATOL, V31, P835, DOI 10.1007/s10067-012-1949-9
   Zanatta E, 2018, AUTOIMMUN REV, V17, P882, DOI 10.1016/j.autrev.2018.03.012
   ZAWADA ET, 1981, NEPHRON, V27, P74
   Zólkiewicz J, 2019, ARCH DERMATOL RES, V311, P251, DOI 10.1007/s00403-019-01893-1
NR 110
TC 8
Z9 8
U1 1
U2 8
PU ELSEVIER
PI AMSTERDAM
PA RADARWEG 29, 1043 NX AMSTERDAM, NETHERLANDS
SN 1568-9972
EI 1873-0183
J9 AUTOIMMUN REV
JI Autoimmun. Rev.
PD JUN
PY 2023
VL 22
IS 6
AR 103330
DI 10.1016/j.autrev.2023.103330
EA APR 2023
PG 11
WC Immunology
WE Science Citation Index Expanded (SCI-EXPANDED)
SC Immunology
GA F6MD2
UT WOS:000983457200001
PM 37031831
OA hybrid
DA 2024-11-26
ER

PT J
AU Watanabe, R
   Nakaya, I
   Yahata, M
   Takahashi, T
   Sasajima, T
   Takeuchi, K
   Oura, H
   Sakuma, T
   Tomichi, N
   Mori, Y
   Soma, J
AF Watanabe, Ryu
   Nakaya, Izaya
   Yahata, Mayumi
   Takahashi, Tohru
   Sasajima, Tomomi
   Takeuchi, Kenichi
   Oura, Hiroyuki
   Sakuma, Tsutomu
   Tomichi, Nobukazu
   Mori, Yasuki
   Soma, Jun
TI Pulmonary hypertension confirmed histologically five months prior to
   scleroderma renal crisis onset
SO MODERN RHEUMATOLOGY
LA English
DT Article
DE Acute kidney injury; Endothelial damage; Limited cutaneous scleroderma;
   Lung fibrosis; Prostanoids
ID CASE-CONTROL AUTOPSY; SYSTEMIC-SCLEROSIS; ARTERIAL-HYPERTENSION;
   MORPHOMETRY; DISEASE
AB A 69-year-old man presented shortness of breath and acute renal failure. He had undergone pulmonary partial resection for lung cancer 5 months prior. On examination, severe hypertension, skin sclerosis of his forearms, and anticentromere antibody were observed. A renal biopsy specimen showed characteristic findings for scleroderma renal crisis, and a right heart catheterization revealed severe pulmonary arterial hypertension. Re-examination of the resected lung specimen revealed sclerodermatous vascular involvement was present.
C1 [Watanabe, Ryu; Nakaya, Izaya; Yahata, Mayumi; Soma, Jun] Iwate Cent Prefectural Hosp, Dept Nephrol, Morioka, Iwate 0200060, Japan.
   [Takahashi, Tohru] Iwate Cent Prefectural Hosp, Dept Cardiol, Morioka, Iwate 0200060, Japan.
   [Sasajima, Tomomi; Takeuchi, Kenichi] Iwate Cent Prefectural Hosp, Dept Respiratol, Morioka, Iwate 0200060, Japan.
   [Oura, Hiroyuki] Iwate Cent Prefectural Hosp, Dept Resp Surg, Morioka, Iwate 0200060, Japan.
   [Sakuma, Tsutomu; Tomichi, Nobukazu] Iwate Cent Prefectural Hosp, Dept Pathol, Morioka, Iwate 0200060, Japan.
   [Mori, Yasuki] Iwate Cent Prefectural Hosp, Dept Dermatol, Morioka, Iwate 0200060, Japan.
C3 Iwate Prefectural Central Hospital; Iwate Prefectural Central Hospital;
   Iwate Prefectural Central Hospital; Iwate Prefectural Central Hospital;
   Iwate Prefectural Central Hospital; Iwate Prefectural Central Hospital
RP Nakaya, I (corresponding author), Iwate Cent Prefectural Hosp, Dept Nephrol, 1-4-1 Ueda, Morioka, Iwate 0200060, Japan.
EM izaya-n@ra2.so-net.ne.jp
RI Watanabe, Ryu/AAL-2666-2021
OI Watanabe, Ryu/0000-0002-1089-5296
CR ALSABBAGH MR, 1989, J RHEUMATOL, V16, P1038
   Badesch DB, 2000, ANN INTERN MED, V132, P425, DOI 10.7326/0003-4819-132-6-200003210-00002
   Farber HW, 2004, NEW ENGL J MED, V351, P1655, DOI 10.1056/NEJMra035488
   Gündüz OH, 2001, ARTHRITIS RHEUM, V44, P1663, DOI 10.1002/1529-0131(200107)44:7<1663::AID-ART290>3.0.CO;2-C
   Joglekar A, 2006, J RHEUMATOL, V33, P61
   LEROY EC, 1988, J RHEUMATOL, V15, P202
   MURYOI T, 1992, J EXP MED, V175, P1103, DOI 10.1084/jem.175.4.1103
   Pandey JP, 1998, ARTHRITIS RHEUM, V41, P10, DOI 10.1002/1529-0131(199801)41:1<10::AID-ART2>3.3.CO;2-G
   Sgonc R, 1996, J CLIN INVEST, V98, P785, DOI 10.1172/JCI118851
   SMITH EA, 2008, RHEUMATOLOGY, P1387
   STEEN VD, 1992, ARTHRITIS RHEUM, V35, P765, DOI 10.1002/art.1780350709
   Steen VD, 2007, ANN RHEUM DIS, V66, P940, DOI 10.1136/ard.2006.066068
   TROSTLE DC, 1988, ARTHRITIS RHEUM-US, V31, P393, DOI 10.1002/art.1780310311
   Tuder RM, 2007, CLIN CHEST MED, V28, P23, DOI 10.1016/j.ccm.2006.11.010
NR 14
TC 0
Z9 1
U1 0
U2 1
PU SPRINGER
PI NEW YORK
PA 233 SPRING ST, NEW YORK, NY 10013 USA
SN 1439-7595
J9 MOD RHEUMATOL
JI Mod. Rheumatol.
PD JUN
PY 2011
VL 21
IS 3
BP 320
EP 324
DI 10.1007/s10165-010-0390-7
PG 5
WC Rheumatology
WE Science Citation Index Expanded (SCI-EXPANDED)
SC Rheumatology
GA 774OK
UT WOS:000291395700016
PM 21174143
DA 2024-11-26
ER

PT J
AU Gigante, A
   Leodori, G
   Pellicano, C
   Villa, A
   Rosato, E
AF Gigante, Antonietta
   Leodori, Giorgia
   Pellicano, Chiara
   Villa, Annalisa
   Rosato, Edoardo
TI Assessment of kidney involvement in systemic sclerosis: From scleroderma
   renal crisis to subclinical renal vasculopathy
SO AMERICAN JOURNAL OF THE MEDICAL SCIENCES
LA English
DT Review
DE Systemic sclerosis; Chronic kidney disease; Renal Doppler
   ultrasonography; Renal vasculopathy
ID GLOMERULAR-FILTRATION-RATE; INTRARENAL ARTERIAL STIFFNESS; MICROVASCULAR
   DAMAGE; RESISTANCE INDEX; PREDICTION; EQUATION; DISEASE; HYPERTENSION;
   CREATININE; INFUSION
AB The spectrum of kidney involvement in systemic sclerosis (SSc) includes scleroderma renal crisis, widely recognized as the most severe renal-vascular complication, but also several forms of chronic renal vasculopathy and reduced renal function are complications of scleroderma. Scleroderma renal crisis, myeloperoxidase-antineutrophil cytoplasmic antibody associated glomerulonephritis, penicillamine-associated renal disease, abnormal urinalysis, alteration of vascular endothelial markers, scleroderma associated-vasculopathy with abnormal renal resistance indices and cardiorenal syndromes type 5 were also reported in SSc patients. A frequent form of renal involvement in SSc patients is a subclinical renal vasculopathy, characterized by vascular damage and normal renal function. Indeed, asymptomatic renal changes, expressed by increase of intrarenal stiffness, are often non-progressive in SSc patients but can lead to a reduction in renal functional reserve. The purpose of this review is to provide an assessment of kidney involvement in SSc, from SRC to subclinical renal vasculopathy.
C1 [Gigante, Antonietta; Leodori, Giorgia; Pellicano, Chiara; Villa, Annalisa; Rosato, Edoardo] Sapienza Univ Rome, Dept Translat & Precis Med, Rome, Italy.
   [Rosato, Edoardo] Sapienza Univ Rome, Dipartimento Med Traslaz & Precis, IT Viale Univ, Rome, Lazio, Italy.
C3 Sapienza University Rome; Sapienza University Rome
RP Rosato, E (corresponding author), Sapienza Univ Rome, Dipartimento Med Traslaz & Precis, IT Viale Univ, Rome, Lazio, Italy.
EM edoardo.rosato@uniroma1.it
RI Villa, Annalisa/IWL-8813-2023
OI Rosato, Edoardo/0000-0002-7417-8093; Villa, Annalisa/0000-0002-5916-0434
CR Arad U, 2011, SEMIN ARTHRITIS RHEU, V41, P223, DOI 10.1016/j.semarthrit.2010.11.001
   Batal I, 2009, HUM PATHOL, V40, P332, DOI 10.1016/j.humpath.2008.08.001
   Bruni C, 2019, EUR J INTERN MED, V70, P43, DOI 10.1016/j.ejim.2019.09.001
   Bruni C, 2018, J SCLERODERMA RELAT, V3, P43, DOI 10.1177/2397198318758607
   Bütikofer L, 2020, ARTHRITIS RES THER, V22, DOI 10.1186/s13075-020-2141-2
   CANNON PJ, 1974, MEDICINE, V53, P1, DOI 10.1097/00005792-197401000-00001
   Cianci R, 2020, KIDNEY BLOOD PRESS R, V45, P350, DOI 10.1159/000505659
   COCKCROFT DW, 1976, NEPHRON, V16, P31, DOI 10.1159/000180580
   Coghlan JG, 2014, ANN RHEUM DIS, V73, P1340, DOI 10.1136/annrheumdis-2013-203301
   Cozzi F, 2012, NEPHROL DIAL TRANSPL, V27, P4398, DOI 10.1093/ndt/gfs317
   Devresse A, 2016, MEDICINE, V95, DOI 10.1097/MD.0000000000004459
   Distler O, 2002, ARTHRITIS RES, V4, DOI 10.1186/ar596
   Fransen J, 2011, ANN RHEUM DIS, V70, P1788, DOI 10.1136/ard.2010.144360
   Gigante A, 2014, INT J CARDIOL, V177, P578, DOI 10.1016/j.ijcard.2014.08.122
   Gigante A, 2020, J RHEUMATOL, DOI [10.3899/jrheum.191101Epub, DOI 10.3899/JRHEUM.191101EPUB]
   Gigante A, 2020, J RHEUMATOL, V47, P567, DOI 10.3899/jrheum.190165
   Gigante A, 2017, MICROVASC RES, V114, P41, DOI 10.1016/j.mvr.2017.06.003
   Gigante A, 2016, MICROVASC RES, V106, P39, DOI 10.1016/j.mvr.2016.03.007
   Gigante A, 2016, CARDIORENAL MED, V6, P135, DOI 10.1159/000442996
   Gigante A, 2012, RHEUMATOLOGY, V51, P1426, DOI 10.1093/rheumatology/kes049
   Guillevin L, 2012, RHEUMATOLOGY, V51, P460, DOI 10.1093/rheumatology/ker271
   HELFRICH DJ, 1989, ARTHRITIS RHEUM-US, V32, P1128, DOI 10.1002/anr.1780320911
   Keuneke C, 1999, AM J KIDNEY DIS, V33, P379, DOI 10.1016/S0272-6386(99)70316-1
   Kingdon EJ, 2003, RHEUMATOLOGY, V42, P26, DOI 10.1093/rheumatology/keg023
   LAPENAS D, 1978, AM J PATHOL, V91, P243
   Legendre CM, 2013, NEW ENGL J MED, V369, P1379, DOI 10.1056/NEJMc1308826
   LEROY EC, 1988, J RHEUMATOL, V15, P202
   Levey AS, 2009, ANN INTERN MED, V150, P604, DOI 10.7326/0003-4819-150-9-200905050-00006
   Levey AS, 1999, ANN INTERN MED, V130, P461, DOI 10.7326/0003-4819-130-6-199903160-00002
   Livi R, 2002, ANN RHEUM DIS, V61, P682, DOI 10.1136/ard.61.8.682
   Mimura I, 2008, CLIN NEPHROL, V70, P183
   Mohamed RHA, 2010, CLIN RHEUMATOL, V29, P729, DOI 10.1007/s10067-010-1389-3
   Okrój M, 2016, ARTHRITIS RES THER, V18, DOI 10.1186/s13075-016-1168-x
   Ponticelli C, 2021, J NEPHROL, V34, P1069, DOI 10.1007/s40620-020-00772-7
   Rivolta R, 1996, ARTHRITIS RHEUM, V39, P1030, DOI 10.1002/art.1780390622
   Rosato E, 2013, SCAND J RHEUMATOL, V42, P80, DOI 10.3109/03009742.2012.723748
   Rosato E, 2020, CLIN RHEUMATOL, V39, P3693, DOI 10.1007/s10067-020-05141-0
   Rosato E, 2018, KIDNEY BLOOD PRESS R, V43, P682, DOI 10.1159/000489740
   Rosato E, 2014, ARTHRIT CARE RES, V66, P1380, DOI 10.1002/acr.22309
   Rosato E, 2012, SEMIN ARTHRITIS RHEU, V41, P815, DOI 10.1016/j.semarthrit.2011.11.005
   Rosato E, 2009, ACTA PHARMACOL SIN, V30, P1283, DOI 10.1038/aps.2009.128
   Scheja A, 2009, SCAND J RHEUMATOL, V38, P295, DOI 10.1080/03009740802629424
   Scorza R, 1997, J RHEUMATOL, V24, P1944
   Seiberlich B, 2008, CLIN NEPHROL, V70, P110
   SENALDI G, 1989, ARTHRITIS RHEUM-US, V32, P1262, DOI 10.1002/anr.1780321011
   Steen VD, 2000, ANN INTERN MED, V133, P600, DOI 10.7326/0003-4819-133-8-200010170-00010
   Steen VD, 2000, ARTHRITIS RHEUM-US, V43, P2437, DOI 10.1002/1529-0131(200011)43:11<2437::AID-ANR10>3.0.CO;2-U
   Steen VD, 2005, J RHEUMATOL, V32, P649
   Steen VD, 1998, ARTHRITIS RHEUM, V41, P1613, DOI 10.1002/1529-0131(199809)41:9<1613::AID-ART11>3.0.CO;2-O
   Suebmee P, 2016, AM J MED SCI, V352, P166, DOI 10.1016/j.amjms.2016.04.017
   TRAUB YM, 1983, MEDICINE, V62, P335, DOI 10.1097/00005792-198311000-00001
   TROSTLE DC, 1988, ARTHRITIS RHEUM-US, V31, P393, DOI 10.1002/art.1780310311
   Uriarte Maite Hurtado, 2018, Case Rep Nephrol, V2018, P6051083, DOI 10.1155/2018/6051083
   Villa Annalisa, 2020, Clin Exp Rheumatol, V38 Suppl 125, P171
   Walker UA, 2007, ANN RHEUM DIS, V66, P754, DOI 10.1136/ard.2006.062901
   Wang XL, 2014, KIDNEY INT, V85, P677, DOI 10.1038/ki.2013.359
   Wetzels JFM, 2008, KIDNEY INT, V73, P657, DOI 10.1038/sj.ki.5002755
   Woodworth TG, 2016, NAT REV NEPHROL, V12, P678, DOI 10.1038/nrneph.2016.124
   Yamashita H, 2019, RHEUMATOLOGY, V58, P2099, DOI 10.1093/rheumatology/kez435
   Zuber JP, 2006, RHEUMATOLOGY, V45, P23, DOI 10.1093/rheumatology/kel285
NR 60
TC 9
Z9 9
U1 1
U2 2
PU ELSEVIER SCIENCE INC
PI NEW YORK
PA STE 800, 230 PARK AVE, NEW YORK, NY 10169 USA
SN 0002-9629
EI 1538-2990
J9 AM J MED SCI
JI Am. J. Med. Sci.
PD NOV
PY 2022
VL 364
IS 5
BP 529
EP 537
PG 9
WC Medicine, General & Internal
WE Science Citation Index Expanded (SCI-EXPANDED)
SC General & Internal Medicine
GA 5W3AW
UT WOS:000877792400011
PM 35537505
DA 2024-11-26
ER

PT J
AU Kong, WW
   Wang, YM
   Wang, HP
   Zhou, Q
   Chen, JH
   Han, F
AF Kong, Weiwei
   Wang, Yaomin
   Wang, Huiping
   Zhou, Qin
   Chen, Jianghua
   Han, Fei
TI Systemic sclerosis complicated with renal thrombotic microangiopathy: a
   case report and literature review
SO BMC NEPHROLOGY
LA English
DT Review
DE Overlap syndrome; Scleroderma renal crisis; Systemic sclerosis;
   Thrombotic microangiopathy; Case report
ID CONNECTIVE-TISSUE DISEASE; CLASSIFICATION CRITERIA; SCLERODERMA;
   INVOLVEMENT; COLLEGE; LEAGUE
AB Background Systemic sclerosis (SSc) may overlap with other connective tissue diseases, which is named overlap syndrome. Scleroderma renal crisis (SRC) is a rare but severe complication of SSc. SSc related thrombotic microangiopathy (SSc-TMA) is an infrequent pathology type of SRC, while SSc-TMA accompanied by overlap syndrome is very rare. Case presentation This study reported a case of acute kidney injury (AKI) accompanied with overlap syndrome of SSc, systemic lupus erythematosus (SLE) and polymyositis (PM). The renal pathology supported the diagnosis of SSc-TMA but not SLE or PM-related renal injury, characterized by renal arteriolar thrombosis, endothelial cells edema, little cast in tubules and mild immune complex deposition. The primary TMA related factors (ADAMTS13 and complement H factor) were normal. Thus, this case was diagnosed as secondary TMA associated with SSc. The patient was treated with renin angiotensin system inhibitors, sildenafil, supportive plasma exchange/dialysis, and rituximab combined with glucocorticoids. After 2 months of peritoneal dialysis treatment, her renal function recovered and dialysis was stopped. Conclusion This study presented a case of SSc-TMA with overlap syndrome. Rituximab can be used as a treatment option in patients with high SRC risk or already manifesting SRC.
C1 [Han, Fei] Zhejiang Univ, Affiliated Hosp 1, Kidney Dis Ctr, Sch Med, 79 Qingchun Rd, Hangzhou, Zhejiang, Peoples R China.
   Zhejiang Univ, Key Lab Kidney Dis Prevent & Control Technol, 79 Qingchun Rd, Hangzhou, Zhejiang, Peoples R China.
   Zhejiang Univ, Natl Key Clin Dept Kidney Dis, 79 Qingchun Rd, Hangzhou, Zhejiang, Peoples R China.
   Zhejiang Univ, Inst Nephrol, 79 Qingchun Rd, Hangzhou, Zhejiang, Peoples R China.
   Zhejiang Clin Res Ctr Kidney & Urinary Syst Dis, 79 Qingchun Rd, Hangzhou, Zhejiang, Peoples R China.
C3 Zhejiang University; Zhejiang University; Zhejiang University; Zhejiang
   University
RP Han, F (corresponding author), Zhejiang Univ, Affiliated Hosp 1, Kidney Dis Ctr, Sch Med, 79 Qingchun Rd, Hangzhou, Zhejiang, Peoples R China.
EM hanf8876@zju.edu.cn
RI Wang, Yaomin/T-5238-2019
OI Kong, Weiwei/0000-0002-6548-1875
CR Almaani S, 2017, CLIN J AM SOC NEPHRO, V12, P825, DOI 10.2215/CJN.05780616
   Aringer M, 2019, SEMIN ARTHRITIS RHEU, V49, pS14, DOI 10.1016/j.semarthrit.2019.09.009
   Batal I, 2010, INT J RHEUMATOL, V2010, DOI 10.1155/2010/543704
   Brocklebank V, 2018, CLIN J AM SOC NEPHRO, V13, P300, DOI 10.2215/CJN.00620117
   Cheta J, 2017, J INVEST MED HIGH IM, V5, DOI 10.1177/2324709617734012
   Chrabaszcz M, 2020, KIDNEY BLOOD PRESS R, V45, P532, DOI 10.1159/000507886
   Cucchiari D, 2017, CLIN REV ALLERG IMMU, V52, P99, DOI 10.1007/s12016-015-8524-5
   Denton CP, 2009, RHEUMATOLOGY, V48, P32, DOI 10.1093/rheumatology/ken483
   Dolnikov Katya, 2020, Isr Med Assoc J, V11, P722
   Freeman CL, 2018, BRIT J HAEMATOL, V182, P29, DOI 10.1111/bjh.15232
   Gallan AJ, 2020, SEMIN DIAGN PATHOL, V37, P121, DOI 10.1053/j.semdp.2020.01.002
   Greenberg SA, 2001, MUSCLE NERVE, V24, P1562, DOI 10.1002/mus.1184
   Iaccarino L, 2013, AUTOIMMUN REV, V12, P363, DOI 10.1016/j.autrev.2012.06.004
   Iliopoulos G, 2021, RHEUMATOL INT, V41, P1203, DOI 10.1007/s00296-021-04855-x
   Innami K, 2017, BMJ CASE REPORTS, V2017
   Joly BS, 2019, EXPERT REV HEMATOL, V12, P383, DOI 10.1080/17474086.2019.1611423
   Kappler S, 2017, HEMATOL ONCOL CLIN N, V31, P1081, DOI 10.1016/j.hoc.2017.08.010
   Lin C, 2021, CEREBROVASC DIS EXTR, V11, P29, DOI 10.1159/000513574
   Lundberg IE, 2017, ANN RHEUM DIS, V76, P1955, DOI 10.1136/annrheumdis-2017-211468
   Mittal A, 2019, IRAN J KIDNEY DIS, V13, P134
   Nanke Y, 2000, AM J MED SCI, V320, P348, DOI 10.1097/00000441-200011000-00010
   Odler B, 2021, INT J CLIN PRACT, V75, DOI 10.1111/ijcp.14069
   QUEREDA C, 1991, NEPHRON, V59, P651, DOI 10.1159/000186660
   Tang YZ, 2018, SCI REP-UK, V8, DOI 10.1038/s41598-018-28611-7
   van den Hoogen F, 2013, ANN RHEUM DIS, V72, P1747, DOI [10.1136/annrheumdis-2013-204424, 10.1002/art.38098]
   Woodworth TG, 2016, NAT REV NEPHROL, V12, P678, DOI 10.1038/nrneph.2016.124
   Xie XD, 2020, MEDICINE, V99, DOI 10.1097/MD.0000000000022582
   Yang ZK, 2020, SEMIN NEPHROL, V40, P506, DOI 10.1016/j.semnephrol.2020.08.007
NR 28
TC 5
Z9 5
U1 1
U2 7
PU BMC
PI LONDON
PA CAMPUS, 4 CRINAN ST, LONDON N1 9XW, ENGLAND
EI 1471-2369
J9 BMC NEPHROL
JI BMC Nephrol.
PD JAN 10
PY 2022
VL 23
IS 1
AR 22
DI 10.1186/s12882-021-02639-w
PG 6
WC Urology & Nephrology
WE Science Citation Index Expanded (SCI-EXPANDED)
SC Urology & Nephrology
GA YE2VW
UT WOS:000740988900003
PM 35012481
OA Green Published, gold
DA 2024-11-26
ER

PT J
AU Wajid, S
   Shapiro, L
   Farrukh, L
   Hu, K
   Feustel, PJ
   Hongalgi, K
   Mehta, S
AF Wajid, Sumbal
   Shapiro, Lee
   Farrukh, Larabe
   Hu, Kurt
   Feustel, Paul J.
   Hongalgi, Krishnakumar
   Mehta, Swati
TI Acute Kidney Injury in Systemic Sclerosis Beyond Scleroderma Renal
   Crisis
SO JCR-JOURNAL OF CLINICAL RHEUMATOLOGY
LA English
DT Article
DE systemic sclerosis; scleroderma; sclerodermal renal crisis; acute kidney
   injury
ID DISEASE
AB Background and Objectives: Renal involvement in systemic sclerosis remains a significant concern with the focus often centered on scleroderma renal crisis (SRC). However, the broader spectrum of renal manifestations, beyond SRC, remains underrecognized. In our case-control analysis, we describe other causes, risk factors, and renal outcomes of acute kidney injury (AKI) in systemic sclerosis other than SRC. Methods: Patients diagnosed with SSC, with and without AKI, between 2017 and 2023 at Albany Medical Center, were included in the case-control study using International Classification of Diseases, 10th Revision codes and electronic medical records. Patients with SRC were carefully excluded. Data were collected and compared between AKI and non-AKI groups for patients' demographics, clinical characteristics, and baseline treatment. Additionally, data were collected for baseline, peak, and follow-up creatinine, etiology of AKI, treatment, and outcomes. Statistical analysis was performed using R (version 4.3.0) and Minitab (V19). Categorical variables were presented as frequencies/percentages, and continuous variables as means/standard deviations. Associations between categorical variables were assessed by chi(2) test and Fisher exact test. Odds ratios and 95% confidence intervals were calculated using binary logistic regression to separately assess the effect of each independent variable on the odds of AKI. Statistical significance was set at p < 0.05. Results: A total of 74 cases were identified. Out of these 74 cases, 27 had AKI and 47 did not have AKI. Out of the 27 AKI cases, 4 with SRC were excluded. Advanced age, chronic kidney disease, and heart failure were identified as risk factors for AKI development. The predominant cause of AKI was prerenal etiology, accounting for 47.8% (n = 11) of cases. This was followed by cardiorenal syndrome and acute tubular necrosis, accounting for 21.7% and 17.3% of the cases, respectively. Most of the cases with AKI had complete renal recovery 78% (n = 18), whereas 17% (n = 4) had progression of the underlying chronic kidney disease. One patient progressed to end-stage renal disease requiring hemodialysis. Conclusions: This analysis highlights the risk factors and variable clinicopathological courses of renal involvement in patients with scleroderma. This may range from mild AKI with good prognosis to life-threatening SRC.
C1 [Wajid, Sumbal; Shapiro, Lee; Farrukh, Larabe; Hongalgi, Krishnakumar; Mehta, Swati] Albany Med Ctr, Dept Med, 165 Morris St,Apt 31, Albany, NY 12208 USA.
   [Hu, Kurt] Froedtert & Med Coll Wisconsin, Dept Pulm & Crit Care Med, Milwaukee, WI USA.
   [Feustel, Paul J.] Albany Med Coll, Dept Res Affairs, Albany, NY USA.
C3 Albany Medical College; Albany Medical College
RP Wajid, S (corresponding author), Albany Med Ctr, Dept Med, 165 Morris St,Apt 31, Albany, NY 12208 USA.
EM sumbalwajid8@gmail.com; shapirl@amc.edu; larabefarrukh123@gmail.com;
   kuhu@mcw.edu; feustep@amc.edu; hongalk@amc.edu; mehtas@amc.edu
OI Wajid, Sumbal/0009-0003-7113-441X
CR Batal I, 2010, INT J RHEUMATOL, V2010, DOI 10.1155/2010/543704
   Bielecka-Dabrowa Agata, 2018, Curr Heart Fail Rep, V15, P224, DOI 10.1007/s11897-018-0397-5
   Gigante A, 2022, AM J MED SCI, V364, P529, DOI 10.1016/j.amjms.2022.02.014
   Kant S, 2018, CLIN NEPHROL, V90, P413, DOI 10.5414/CN109445
   Nie SS, 2017, BIOMED RES INT, V2017, DOI 10.1155/2017/5605634
   Reggiani F, 2022, J PERS MED, V12, DOI 10.3390/jpm12071123
   Rho YH, 2006, RHEUMATOL INT, V26, P369, DOI 10.1007/s00296-005-0011-5
   Sampathkumar K, 2013, Indian J Nephrol, V23, P304, DOI 10.4103/0971-4065.114487
   Scheen M, 2023, AUTOIMMUN REV, V22, DOI 10.1016/j.autrev.2023.103330
   Shanmugam VK, 2012, CURR OPIN RHEUMATOL, V24, P669, DOI 10.1097/BOR.0b013e3283588dcf
   Steen VD, 2003, RHEUM DIS CLIN N AM, V29, P315, DOI 10.1016/S0889-857X(03)00016-4
   Steen VD, 2005, J RHEUMATOL, V32, P649
   Woodworth TG, 2016, NAT REV NEPHROL, V12, P678, DOI 10.1038/nrneph.2016.124
NR 13
TC 0
Z9 0
U1 0
U2 0
PU LIPPINCOTT WILLIAMS & WILKINS
PI PHILADELPHIA
PA TWO COMMERCE SQ, 2001 MARKET ST, PHILADELPHIA, PA 19103 USA
SN 1076-1608
EI 1536-7355
J9 JCR-J CLIN RHEUMATOL
JI JCR-J. Clin. Rheumatol.
PD SEP
PY 2024
VL 30
IS 6
BP 219
EP 222
DI 10.1097/RHU.0000000000002108
PG 4
WC Rheumatology
WE Science Citation Index Expanded (SCI-EXPANDED)
SC Rheumatology
GA D6O4Q
UT WOS:001297355000008
PM 38980171
DA 2024-11-26
ER

PT J
AU Iliopoulos, G
   Daoussis, D
AF Iliopoulos, George
   Daoussis, Dimitrios
TI Renal dysfunction in systemic sclerosis beyond scleroderma renal crisis
SO RHEUMATOLOGY INTERNATIONAL
LA English
DT Review
DE Systemic sclerosis; Scleroderma; Renal dysfunction; Glomerular
   filtration rate; Proteinuria
AB Research regarding renal involvement in SSc has almost exclusively focused on scleroderma renal crisis (SRC). There are relatively limited data regarding renal impairment in SSc beyond SRC. We performed an electronic search using the key words systemic sclerosis or scleroderma combined with each of the following: renal dysfunction, kidney, glomerular filtration rate (GFR), proteinuria and hematuria. We searched for reports relevant to renal dysfunction in SSc beyond SRC. In 796 SSc patients recruited in five studies. 251 (31.5%) had GFR < 90 ml/min whereas 155(19.5%) patients had GFR < 60 ml/min. Most data indicate that the Chronic Kidney Disease Epidemiology Collaboration (CKD-EPI) formula should be considered as the most suitable tool for assessing renal function in SSc pts, since it provides similar results to measured GFR. These data indicate that renal dysfunction in SSc in not uncommon and therefore patients with SSc should have their renal function assessed by GFR estimation on a regular basis.
C1 [Iliopoulos, George; Daoussis, Dimitrios] Univ Patras, Dept Rheumatol, Med Sch, Patras, Greece.
   [Daoussis, Dimitrios] Patras Univ Hosp, Dept Internal Med, Div Rheumatol, Patras 26504, Greece.
C3 University of Patras; University of Patras
RP Daoussis, D (corresponding author), Univ Patras, Dept Rheumatol, Med Sch, Patras, Greece.; Daoussis, D (corresponding author), Patras Univ Hosp, Dept Internal Med, Div Rheumatol, Patras 26504, Greece.
EM jimdaoussis@hotmail.com
OI Iliopoulos, Georgios/0000-0001-9857-0842
CR Amann K, 2006, J AM SOC NEPHROL, V17, P2112, DOI 10.1681/ASN.2006030204
   Amin A, 2012, CLIN RHEUMATOL, V31, P961, DOI 10.1007/s10067-012-1963-y
   Anders HJ, 2020, NAT REV DIS PRIMERS, V6, DOI 10.1038/s41572-019-0141-9
   Asano Y, 2020, J CLIN MED, V9, DOI 10.3390/jcm9092687
   Barsotti S, 2019, CLIN EXP RHEUMATOL, V37, pS3
   Binda V, 2018, J NEPHROL, V31, P197, DOI 10.1007/s40620-017-0412-z
   Bose N, 2015, SEMIN ARTHRITIS RHEU, V44, P687, DOI 10.1016/j.semarthrit.2014.12.001
   Caron M, 2012, J RHEUMATOL, V39, P1829, DOI 10.3899/jrheum.111417
   Couderc M, 2016, ARTHRIT CARE RES, V68, P638, DOI 10.1002/acr.22713
   Cutolo M, 2019, EXPERT REV CLIN IMMU, V15, P753, DOI 10.1080/1744666X.2019.1614915
   Daoussis D, 2010, ANN RHEUM DIS, V69, P517, DOI 10.1136/ard.2008.105049
   Daoussis Dimitrios, 2019, Mediterr J Rheumatol, V30, P33, DOI 10.31138/mjr.30.1.33
   Denton CP, 2017, LANCET, V390, P1685, DOI 10.1016/S0140-6736(17)30933-9
   Gigante A, 2012, RHEUMATOLOGY, V51, P1426, DOI 10.1093/rheumatology/kes049
   Gupta R, 2007, Indian J Med Sci, V61, P91
   Hickson LJ, 2014, AM J KIDNEY DIS, V63, P206, DOI 10.1053/j.ajkd.2013.08.010
   Jufar AH, 2020, AM J PHYSIOL-REG I, V319, pR690, DOI 10.1152/ajpregu.00237.2020
   Livi R, 2002, ANN RHEUM DIS, V61, P682, DOI 10.1136/ard.61.8.682
   Livi R, 2011, ANN RHEUM DIS, V70, P1963, DOI 10.1136/ard.2011.152892
   Melissaropoulos K, 2019, RHEUMATOL INT, V39, P1961, DOI 10.1007/s00296-019-04357-x
   Mohamed RHA, 2010, CLIN RHEUMATOL, V29, P729, DOI 10.1007/s10067-010-1389-3
   Pagkopoulou E, 2019, RHEUMATOL INT, V39, P1507, DOI 10.1007/s00296-019-04371-z
   Perelas A, 2020, LANCET RESP MED, V8, P304, DOI 10.1016/S2213-2600(19)30480-1
   Rosato E, 2018, KIDNEY BLOOD PRESS R, V43, P682, DOI 10.1159/000489740
   Scheja A, 2009, SCAND J RHEUMATOL, V38, P295, DOI 10.1080/03009740802629424
   Schuster J, 2013, RHEUMATOL INT, V33, P2225, DOI 10.1007/s00296-013-2691-6
   Seiberlich B, 2008, CLIN NEPHROL, V70, P110
   Smith V., 2018, RMD OPEN, P20
   Steen VD, 2007, ANN RHEUM DIS, V66, P940, DOI 10.1136/ard.2006.066068
   Suebmee P, 2016, AM J MED SCI, V352, P166, DOI 10.1016/j.amjms.2016.04.017
   Trocchi P, 2017, BMC NEPHROL, V18, DOI 10.1186/s12882-017-0749-5
   Vallianou NG, 2019, CURR CARDIOL REV, V15, P55, DOI 10.2174/1573403X14666180711124825
   Vart P, 2016, SEMIN NEPHROL, V36, P262, DOI 10.1016/j.semnephrol.2016.05.003
NR 33
TC 11
Z9 11
U1 0
U2 9
PU SPRINGER HEIDELBERG
PI HEIDELBERG
PA TIERGARTENSTRASSE 17, D-69121 HEIDELBERG, GERMANY
SN 0172-8172
EI 1437-160X
J9 RHEUMATOL INT
JI Rheumatol. Int.
PD JUL
PY 2021
VL 41
IS 7
BP 1203
EP 1208
DI 10.1007/s00296-021-04855-x
EA APR 2021
PG 6
WC Rheumatology
WE Science Citation Index Expanded (SCI-EXPANDED)
SC Rheumatology
GA SK1GQ
UT WOS:000639371200002
PM 33844037
DA 2024-11-26
ER

PT J
AU Kamen, DL
   Wigley, FM
   Brown, AN
AF Kamen, Diane L.
   Wigley, Fredrick M.
   Brown, Alan N.
TI Antineutrophil cytoplasmic antibody-positive crescentic
   glomerulonephritis in scleroderma - A different kind of renal crisis
SO JOURNAL OF RHEUMATOLOGY
LA English
DT Article
DE scleroderma; systemic sclerosis; renal; vasculitis
ID SYSTEMIC-SCLEROSIS; AUTOANTIBODIES; MYELOPEROXIDASE; FAILURE; DISEASE
AB Renal disease remains a major source of morbidity and mortality in patients with scleroderma (systemic sclerosis, SSc). We describe the clinical course of 3 patients with diffuse cutaneous SSc presenting with renal disease subsequently found to have antibodies to myeloperoxidase (anti-MPO) and crescentic glomerulonephritis. The presence of antinentrophil cytoplasmic antibodies (ANCA) and anti-MPO defines a subset of patients with SSc who are susceptible to crescentic glomerulonephritis. These patients may present in a manner identical to scleroderma renal crisis, yet treatment requirements differ significantly. We suggest that the presence of ANCA be routinely evaluated when faced with renal failure in the setting of SSc.
C1 Med Univ S Carolina, Dept Med, Div Rheumatol & Immunol, Charleston, SC 29425 USA.
   Johns Hopkins Univ, Div Rheumatol, Baltimore, MD USA.
C3 Medical University of South Carolina; Johns Hopkins University
RP Kamen, DL (corresponding author), Med Univ S Carolina, Div Rheumatol, 96 Johnathan Lucas St,Suite 912,POB 250637, Charleston, SC 29425 USA.
EM kamend@musc.edu
CR Carvajal I, 1997, NEPHROL DIAL TRANSPL, V12, P576, DOI 10.1093/ndt/12.3.576
   ENDO H, 1994, J RHEUMATOL, V21, P864
   Hillis GS, 1997, AM J KIDNEY DIS, V30, P279, DOI 10.1016/S0272-6386(97)90065-2
   KALLENBERG CGM, 1992, AM J MED, V93, P675, DOI 10.1016/0002-9343(92)90202-M
   Locke IC, 1997, J RHEUMATOL, V24, P86
   Merkel PA, 1997, ANN INTERN MED, V126, P866, DOI 10.7326/0003-4819-126-11-199706010-00003
   Ruffatti A, 2002, J RHEUMATOL, V29, P918
   Steen VD, 2003, RHEUM DIS CLIN N AM, V29, P315, DOI 10.1016/S0889-857X(03)00016-4
   Steen VD, 2005, J RHEUMATOL, V32, P649
   Wutzl AL, 2001, ARTHRIT RHEUM-ARTHR, V45, P533, DOI 10.1002/1529-0131(200112)45:6<533::AID-ART379>3.0.CO;2-D
NR 10
TC 34
Z9 36
U1 0
U2 0
PU J RHEUMATOL PUBL CO
PI TORONTO
PA 920 YONGE ST, SUITE 115, TORONTO, ONTARIO M4W 3C7, CANADA
SN 0315-162X
J9 J RHEUMATOL
JI J. Rheumatol.
PD SEP
PY 2006
VL 33
IS 9
BP 1886
EP 1888
PG 3
WC Rheumatology
WE Science Citation Index Expanded (SCI-EXPANDED)
SC Rheumatology
GA 082HN
UT WOS:000240377400034
PM 16832842
DA 2024-11-26
ER

PT J
AU Lynch, BM
   Stern, EP
   Ong, V
   Harber, M
   Burns, A
   Denton, CP
AF Lynch, B. M.
   Stern, E. P.
   Ong, V.
   Harber, M.
   Burns, A.
   Denton, C. P.
TI UK Scleroderma Study Group (UKSSG) guidelines on the diagnosis and
   management of scleroderma renal crisis
SO CLINICAL AND EXPERIMENTAL RHEUMATOLOGY
LA English
DT Article
DE systemic sclerosis; renal; kidney; acute kidney injury (AKI)
ID LONG-TERM OUTCOMES; OF-THE-LITERATURE; SYSTEMIC-SCLEROSIS; RISK-FACTORS;
   PREVALENCE; SURVIVAL; FAILURE; DISEASE; ONSET
AB The UK Scleroderma Study Group developed guidelines on the diagnosis and management of scleroderma renal crisis (SRC) based on best available evidence and clinical experience. SRC is characterised by the acute onset of severe hypertension and acute kidney injury. Current strategies to reduce the associated morbidity and mortality include identifying at risk patients to aid early diagnosis. ACE inhibitor therapy should be lifelong in all patients, regardless of whether they require renal replacement therapy. Patients with SRC may recover renal function up to 3 years after the crisis, most often within 12 to 18 months.
C1 [Lynch, B. M.; Stern, E. P.; Ong, V.; Denton, C. P.] Royal Free London, Ctr Rheumatol, London NW3 2QG, England.
   [Lynch, B. M.; Stern, E. P.; Ong, V.; Denton, C. P.] UCL Div Med, London NW3 2QG, England.
   [Harber, M.; Burns, A.] Royal Free London NHS Fdn Trust, Dept Renal Med, London, England.
C3 University of London; University College London; Royal Free London NHS
   Foundation Trust; University of London; University College London;
   University of London; University College London; Royal Free London NHS
   Foundation Trust
RP Denton, CP (corresponding author), Royal Free London, Ctr Rheumatol, London NW3 2QG, England.; Denton, CP (corresponding author), UCL Div Med, London NW3 2QG, England.
EM c.denton@ucl.ac.uk
RI Lynch, Bernadette/KZU-4128-2024; Ong, Voon/AAB-9836-2020
FU Medical Research Council [MR/K015230/1] Funding Source: Medline; MRC
   [MR/K015230/1] Funding Source: UKRI
CR Barnes J, 2012, CURR OPIN RHEUMATOL, V24, P165, DOI 10.1097/BOR.0b013e32834ff2e8
   Caskey FJ, 1997, LANCET, V349, P620, DOI 10.1016/S0140-6736(05)61568-1
   Cheung WY, 2005, AM J KIDNEY DIS, V45, P930, DOI 10.1053/j.ajkd.2005.01.007
   Chighizola CB, 2016, CLIN EXP RHEUMATOL, V34, pS122
   Denton CP, 2009, RHEUMATOLOGY, V48, P32, DOI 10.1093/rheumatology/ken483
   DENTON CP, 1994, BRIT J RHEUMATOL, V33, P90
   Gibney EM, 2004, AM J TRANSPLANT, V4, P2027, DOI 10.1111/j.1600-6143.2004.00605.x
   Hudson M, 2014, SEMIN ARTHRITIS RHEU, V43, P666, DOI 10.1016/j.semarthrit.2013.09.008
   Logee KM, 2015, CLIN EXP RHEUMATOL, V33, pS171
   Nikpour M, 2011, ARTHRITIS RES THER, V13, DOI 10.1186/ar3544
   Nunokawa T, 2014, AM J THER, V21, pE130, DOI 10.1097/MJT.0b013e3182583ba1
   Penn H, 2007, QJM-INT J MED, V100, P485, DOI 10.1093/qjmed/hcm052
   Penn H, 2008, CURR OPIN RHEUMATOL, V20, P692, DOI 10.1097/BOR.0b013e3283108df7
   Pham PTT, 2005, AM J TRANSPLANT, V5, P2565, DOI 10.1111/j.1600-6143.2005.01035.x
   Steen VD, 2000, ANN INTERN MED, V133, P600, DOI 10.7326/0003-4819-133-8-200010170-00010
   Steen VD, 2007, ANN RHEUM DIS, V66, P940, DOI 10.1136/ard.2006.066068
   Teixeira L, 2008, ANN RHEUM DIS, V67, P110, DOI 10.1136/ard.2006.066985
   Walker JG, 2003, INTERN MED J, V33, P216, DOI 10.1046/j.1445-5994.2003.00358.x
   ZAWADA ET, 1981, NEPHRON, V27, P74
NR 19
TC 42
Z9 43
U1 0
U2 3
PU CLINICAL & EXPER RHEUMATOLOGY
PI PISA
PA VIA SANTA MARIA 31, 56126 PISA, ITALY
SN 0392-856X
EI 1593-098X
J9 CLIN EXP RHEUMATOL
JI Clin. Exp. Rheumatol.
PD SEP-OCT
PY 2016
VL 34
IS 5
SU 100
BP S106
EP S109
PG 4
WC Rheumatology
WE Science Citation Index Expanded (SCI-EXPANDED)
SC Rheumatology
GA EB1FQ
UT WOS:000387095400016
PM 27749244
DA 2024-11-26
ER

PT J
AU Shimizu, T
   Saito, C
   Watanabe, M
   Ishii, R
   Kawamura, T
   Nagai, K
   Fujita, A
   Kaneko, S
   Kai, H
   Morito, N
   Usui, J
   Yokosawa, M
   Kondo, Y
   Inoue, S
   Okiyama, N
   Yamagata, K
AF Shimizu, Tatsuya
   Saito, Chie
   Watanabe, Megumi
   Ishii, Ryota
   Kawamura, Tetsuya
   Nagai, Kei
   Fujita, Akiko
   Kaneko, Shuzo
   Kai, Hirayasu
   Morito, Naoki
   Usui, Joichi
   Yokosawa, Masahiro
   Kondo, Yuya
   Inoue, Sae
   Okiyama, Naoko
   Yamagata, Kunihiro
TI Anti-PM/Scl Antibody-positive Systemic Sclerosis Complicated by Multiple
   Organ Involvement
SO INTERNAL MEDICINE
LA English
DT Article
DE anti-PM/Scl antibody; systemic sclerosis; scleroderma renal crisis;
   thrombotic microangiopathy
ID SCLERODERMA RENAL CRISIS; SERUM ANTINUCLEAR ANTIBODIES; PM-SCL ANTIBODY;
   JAPANESE PATIENTS; IMMUNOGENETIC FEATURES; AUTOANTIBODIES;
   CLASSIFICATION; CRITERIA; ABSENCE
AB A 40-year-old Japanese woman developed malignant-phase hypertension complicated by thrombotic microangiopathy, progressing to end-stage renal disease. Five years later, she was diagnosed with pulmonary arterial hypertension and interstitial pneumonia. Despite a lack of overt skin sclerosis, nucleolar staining in our indirect immunofluorescence analysis and nailfold capillaroscopy facilitated the diagnosis of anti-PM/Scl antibody-positive systemic sclerosis. We observed the persistent presence of anti-PM/Scl antibodies throughout the clinical course, suggesting that her kidney disease was scleroderma renal crisis. Anti-PM/Scl antibodies can be associated with multiple organ diseases. Careful attention to a patient's antinuclear antibody pattern and dermatological findings may help clarify the etiology of undiagnosed diseases.
C1 [Shimizu, Tatsuya; Saito, Chie; Watanabe, Megumi; Ishii, Ryota; Kawamura, Tetsuya; Nagai, Kei; Fujita, Akiko; Kaneko, Shuzo; Kai, Hirayasu; Morito, Naoki; Usui, Joichi; Yamagata, Kunihiro] Univ Tsukuba, Fac Med, Dept Nephrol, Tsukuba, Ibaraki, Japan.
   [Yokosawa, Masahiro; Kondo, Yuya] Univ Tsukuba, Fac Med, Dept Rheumatol, Tsukuba, Ibaraki, Japan.
   [Inoue, Sae; Okiyama, Naoko] Univ Tsukuba, Fac Med, Dept Dermatol, Tsukuba, Ibaraki, Japan.
C3 University of Tsukuba; University of Tsukuba; University of Tsukuba
RP Yamagata, K (corresponding author), Univ Tsukuba, Fac Med, Dept Nephrol, Tsukuba, Ibaraki, Japan.
EM k-yamaga@md.tsukuba.ac.jp
RI Okiyama, Naoko/AAP-7906-2020
CR [Anonymous], 1980, ARTHRITIS RHEUM-US, V23, P581, DOI 10.1002/art.1780230510
   Batal I, 2009, HUM PATHOL, V40, P332, DOI 10.1016/j.humpath.2008.08.001
   Bhavsar SV, 2014, JCR-J CLIN RHEUMATOL, V20, P379, DOI 10.1097/RHU.0000000000000167
   Brouwer R, 2002, ARTHRITIS RES, V4, P134, DOI 10.1186/ar389
   D'Aoust J, 2014, ARTHRITIS RHEUMATOL, V66, P1608, DOI 10.1002/art.38428
   Denton CP, 2017, LANCET, V390, P1685, DOI 10.1016/S0140-6736(17)30933-9
   Hamaguchi Y, 2008, BRIT J DERMATOL, V158, P487, DOI 10.1111/j.1365-2133.2007.08392.x
   Hamaguchi Yasuhito, 2013, Nihon Rinsho Meneki Gakkai Kaishi, V36, P139
   Hamaguchi Y, 2011, ARCH DERMATOL, V147, P391, DOI 10.1001/archdermatol.2011.52
   Hanke K, 2009, ARTHRITIS RES THER, V11, DOI 10.1186/ar2614
   HausmanowaPetrusewicz I, 1997, ARTHRITIS RHEUM-US, V40, P1257, DOI 10.1002/1529-0131(199707)40:7<1257::AID-ART10>3.0.CO;2-R
   Hudson M, 2012, ARTHRITIS RES THER, V14, DOI 10.1186/ar3763
   Jacquier M, 2019, KIDNEY INT REP, V4, P1499, DOI 10.1016/j.ekir.2019.07.002
   Kaji K, 2014, ARTHRIT CARE RES, V66, P575, DOI 10.1002/acr.22163
   Koschik RW, 2012, CLIN EXP RHEUMATOL, V30, pS12
   KUWANA M, 1994, ARTHRITIS RHEUM-US, V37, P75, DOI 10.1002/art.1780370111
   LeRoy EC, 2001, J RHEUMATOL, V28, P1573
   MARGUERIE C, 1992, MEDICINE, V71, P327, DOI 10.1097/00005792-199211000-00001
   Mierau R, 2011, ARTHRITIS RES THER, V13, DOI 10.1186/ar3495
   Mouthon L, 2014, J RHEUMATOL, V41, P1040, DOI 10.3899/jrheum.131210
   Muro Y, 2015, ARTHRITIS RES THER, V17, DOI 10.1186/s13075-015-0573-x
   Sato T, 2006, CLIN EXP RHEUMATOL, V24, P454
   Thomas CP, 2015, CLIN KIDNEY J, V8, P698, DOI 10.1093/ckj/sfv101
   van den Hoogen F, 2013, ANN RHEUM DIS, V72, P1747, DOI [10.1136/annrheumdis-2013-204424, 10.1002/art.38098]
   ZWETTLER U, 1993, AM J KIDNEY DIS, V22, P53, DOI 10.1016/S0272-6386(12)70166-X
NR 25
TC 3
Z9 3
U1 0
U2 1
PU JAPAN SOC INTERNAL MEDICINE
PI TOKYO
PA 34-3 3-CHOME HONGO BUNKYO-KU, TOKYO, 113, JAPAN
SN 0918-2918
EI 1349-7235
J9 INTERNAL MED
JI Intern. Med.
PY 2021
VL 60
IS 7
BP 1101
EP 1107
DI 10.2169/internalmedicine.5665-20
PG 7
WC Medicine, General & Internal
WE Science Citation Index Expanded (SCI-EXPANDED)
SC General & Internal Medicine
GA RI6IC
UT WOS:000637009100021
PM 33132335
OA gold, Green Published, Green Submitted
DA 2024-11-26
ER

PT J
AU Mpofu, S
   Rhodes, JM
   Mpofu, CMA
   Moots, RJ
AF Mpofu, S
   Rhodes, JM
   Mpofu, CMA
   Moots, RJ
TI An unusual cause of acute renal failure in systemic sclerosis
SO ANNALS OF THE RHEUMATIC DISEASES
LA English
DT Article
ID CALCIUM-OXALATE CRYSTALS; ENTERIC HYPEROXALURIA; GASTROINTESTINAL
   MANIFESTATIONS; EPITHELIAL-CELLS; SCLERODERMA; INHIBITION; DISEASE
AB Background: Scleroderma renal crisis is one of the most life threatening complications of scleroderma. Enteric hyperoxaluria complicates extensive disease or resection of the small intestine in the presence of an intact colon, and is associated with calcium oxalate nephrolithiasis. This cause of renal failure may be underestimated and should be considered in all patients with malabsorption and renal failure.
   Case report: A 78 year old woman with systemic sclerosis affecting the bowel developed acute renal failure caused by oxalate nephropathy.
   Results: The patient's renal failure improved on an oxalate free diet.
C1 Univ Liverpool, Acad Rheumatol Unit, Univ Hosp Aintree, Liverpool L9 7AL, Merseyside, England.
   Univ Liverpool, Dept Med, Gastroenterol Res Grp, Liverpool L69 3GA, Merseyside, England.
C3 University of Liverpool; University of Liverpool
RP Mpofu, S (corresponding author), Univ Liverpool, Acad Rheumatol Unit, Univ Hosp Aintree, Lower Lane, Liverpool L9 7AL, Merseyside, England.
RI Rhodes, Jonathan/C-2496-2009; Moots, Robert/AAM-8091-2020
CR ADMIRAND WH, 1972, NEW ENGL J MED, V286, P1412, DOI 10.1056/NEJM197206292862612
   CASPARY WF, 1977, NEW ENGL J MED, V296, P1357
   CHADWICK VS, 1973, NEW ENGL J MED, V289, P172, DOI 10.1056/NEJM197307262890402
   CHADWICK VS, 1972, GUT, V13, P840
   Cossio M, 2002, CRIT CARE CLIN, V18, P819, DOI 10.1016/S0749-0704(02)00023-4
   Cuvelier C, 2002, AM J KIDNEY DIS, V40, DOI 10.1053/ajkd.2002.33934
   Hatch M, 1995, SCANNING MICROSCOPY, V9, P1121
   HOLLENBERG NK, 1993, ARCH INTERN MED, V153, P2426, DOI 10.1001/archinte.153.21.2426
   KHAN SR, 1992, J UROLOGY, V147, P226, DOI 10.1016/S0022-5347(17)37202-6
   Khan SR, 2000, MOL UROL, V4, P305
   Maldonado Irama, 2002, Curr Rheumatol Rep, V4, P257, DOI 10.1007/s11926-002-0074-1
   Poormoghim H, 2000, ARTHRITIS RHEUM, V43, P444, DOI 10.1002/1529-0131(200002)43:2<444::AID-ANR27>3.0.CO;2-G
   Rose S, 1998, GASTROENTEROL CLIN N, V27, P563, DOI 10.1016/S0889-8553(05)70021-2
   Shor R, 2002, NEPHRON, V92, P716, DOI 10.1159/000064073
   SPILLER RC, 1984, GUT, V25, P365, DOI 10.1136/gut.25.4.365
   SUTTON RAL, 1994, MINER ELECTROL METAB, V20, P352
   Thamilselvan S, 1998, J NEPHROL, V11, P66
   Toblli JE, 1999, HYPERTENSION, V33, P225, DOI 10.1161/01.HYP.33.1.225
   Umekawa T, 2002, KIDNEY INT, V61, P105, DOI 10.1046/j.1523-1755.2002.00106.x
   WHARTON R, 1990, CLIN NEPHROL, V34, P116
   Young MA, 1996, RHEUM DIS CLIN N AM, V22, P797, DOI 10.1016/S0889-857X(05)70302-1
NR 21
TC 9
Z9 9
U1 0
U2 0
PU B M J PUBLISHING GROUP
PI LONDON
PA BRITISH MED ASSOC HOUSE, TAVISTOCK SQUARE, LONDON WC1H 9JR, ENGLAND
SN 0003-4967
J9 ANN RHEUM DIS
JI Ann. Rheum. Dis.
PD DEC 1
PY 2003
VL 62
IS 12
BP 1133
EP 1134
DI 10.1136/ard.2002.002295
PG 2
WC Rheumatology
WE Science Citation Index Expanded (SCI-EXPANDED)
SC Rheumatology
GA 746KH
UT WOS:000186745200003
PM 14644848
OA Bronze, Green Published
DA 2024-11-26
ER

PT J
AU Steen, VD
   Syzd, A
   Johnson, JP
   Greenberg, A
   Medsger, TA
AF Steen, VD
   Syzd, A
   Johnson, JP
   Greenberg, A
   Medsger, TA
TI Kidney disease other than renal crisis in patients with diffuse
   scleroderma
SO JOURNAL OF RHEUMATOLOGY
LA English
DT Article
DE scleroderma; systemic sclerosis; renal crisis; kidney disease;
   proteinuria; increased creatinine
ID PROGRESSIVE-SYSTEMIC-SCLEROSIS; GLOMERULONEPHRITIS; MYELOPEROXIDASE;
   ABNORMALITIES; INVOLVEMENT
AB Objective. To determine the frequency and severity of kidney abnormalities in patients with diffuse scleroderma.
   Methods. All patients with diffuse scleroderma seen at the University of Pittsburgh between 1972 and 1993 were included in the study. Kidney function tests were routinely obtained as part of the Pittsburgh Scleroderma Outcome Study. Additional kidney tests were obtained as part of the 1992 biannual outcome assessment. Patients who had kidney abnormalities including a serum creatinine > 1.2 mg/dl or proteinuria prior to 1993 were identified. The clinical setting and longterm outcome of kidney disease were evaluated.
   Results. Renal crisis occurred in 129/675 (19.5%) patients. Kidney function abnormalities or proteinuria were present in 173 (26%); 48% had no abnormalities. Most patients had other explanations for the abnormality. Only 12 (2%) of the 675 patients with diffuse scleroderma had no explanation for the elevated creatinine level. Most patients with proteinuria had toxicity from D-penicillamine. No explanations for proteinuria were found in 16 (2%) of this cohort. Thus, a total of only 28 (4%) of these 675 patients had an unknown cause for their kidney dysfunction or proteinuria. None of these patients, who were followed for a mean of 10 years after onset of scleroderma, have developed chronic renal insufficiency that progressed to dialysis.
   Conclusion. Patients with diffuse scleroderma without renal crisis rarely have significant increases in serum creatinine or proteinuria that cannot be explained by other etiologies. These patients with scleroderma should be carefully evaluated for non-scleroderma causes of kidney disease.
C1 Georgetown Univ, Sch Med, Washington, DC 20007 USA.
   Univ Pittsburgh, Pittsburgh, PA USA.
   Duke Univ, Durham, NC USA.
C3 Georgetown University; Pennsylvania Commonwealth System of Higher
   Education (PCSHE); University of Pittsburgh; Duke University
RP Steen, VD (corresponding author), Georgetown Univ, Sch Med, 3800 Reservoir Rd, Washington, DC 20007 USA.
RI Greenberg, Arthur/KBD-3654-2024
OI Greenberg, Arthur/0000-0002-2838-8401
CR Aikimbaev KS, 2001, ANGIOLOGY, V52, P697, DOI 10.1177/000331970105201006
   CANNON PJ, 1974, MEDICINE, V53, P1, DOI 10.1097/00005792-197401000-00001
   CLEMENTS PJ, 1994, ARTHRITIS RHEUM, V37, P67, DOI 10.1002/art.1780370110
   Karpinski J, 1997, AM J NEPHROL, V17, P528, DOI 10.1159/000169183
   KOVALCHIK MT, 1978, ANN INTERN MED, V89, P881, DOI 10.7326/0003-4819-89-6-881
   Locke IC, 1997, J RHEUMATOL, V24, P86
   Maes B, 2000, AM J KIDNEY DIS, V36, part. no., DOI 10.1053/ajkd.2000.16215
   Steen VD, 2000, ANN INTERN MED, V133, P600, DOI 10.7326/0003-4819-133-8-200010170-00010
   Steen VD, 2000, ARTHRITIS RHEUM-US, V43, P2437, DOI 10.1002/1529-0131(200011)43:11<2437::AID-ANR10>3.0.CO;2-U
   Steen VD, 1996, RHEUM DIS CLIN N AM, V22, P861, DOI 10.1016/S0889-857X(05)70305-7
   STEEN VD, 1982, ANN INTERN MED, V97, P652, DOI 10.7326/0003-4819-97-5-652
   Steen VD, 1998, ARTHRITIS RHEUM, V41, P1613, DOI 10.1002/1529-0131(199809)41:9<1613::AID-ART11>3.0.CO;2-O
   STEEN VD, 1984, AM J MED, V76, P779, DOI 10.1016/0002-9343(84)90986-0
   TROSTLE DC, 1988, ARTHRITIS RHEUM-US, V31, P393, DOI 10.1002/art.1780310311
   Yamashita K, 2000, CLIN NEPHROL, V53, P296
NR 15
TC 96
Z9 99
U1 0
U2 2
PU J RHEUMATOL PUBL CO
PI TORONTO
PA 365 BLOOR ST E, STE 901, TORONTO, ONTARIO M4W 3L4, CANADA
SN 0315-162X
J9 J RHEUMATOL
JI J. Rheumatol.
PD APR
PY 2005
VL 32
IS 4
BP 649
EP 655
PG 7
WC Rheumatology
WE Science Citation Index Expanded (SCI-EXPANDED)
SC Rheumatology
GA 916FJ
UT WOS:000228370500014
PM 15801020
DA 2024-11-26
ER

PT J
AU Lee, YH
   Sahu, J
   O'Brien, MS
   D'Agati, VD
   Jimenez, SA
AF Lee, Young H.
   Sahu, Joya
   O'Brien, Marie S.
   D'Agati, Vivette D.
   Jimenez, Sergio A.
TI Scleroderma Renal Crisis-Like Acute Renal Failure Associated With
   Mucopolysaccharide Accumulation in Renal Vessels in a Patient With
   Scleromyxedema
SO JCR-JOURNAL OF CLINICAL RHEUMATOLOGY
LA English
DT Article
DE scleromyxedema; renal crisis; systemic sclerosis; nephrogenic systemic
   fibrosis; acute renal failure
ID NEPHROGENIC FIBROSING DERMOPATHY; SYSTEMIC FIBROSIS; MYOPATHY; DISEASES
AB Scleromyxedema is a systemic disease characterized by lichenoid papules, nodules, and plaques on the skin and often diffuse skin induration resembling the cutaneous involvement of systemic sclerosis. The systemic involvement affects the musculoskeletal, pulmonary, cardiovascular, gastrointestinal, and central nervous systems, and the disorder is commonly associated with a paraproteinemia. Involvement of the kidney is rare and not considered a feature of the disease. Here, we describe an unusual case of scleromyxedema complicated by the development of scleroderma renal crisis-like acute renal failure with a marked intimal deposition of mucin, mucopolysaccharides, and hyaluronic acid in the intrarenal vessels.
C1 [Lee, Young H.; Sahu, Joya; Jimenez, Sergio A.] Thomas Jefferson Univ, Dept Dermatol & Cutaneous Biol, Jefferson Inst Mol Med, Philadelphia, PA 19107 USA.
   [Lee, Young H.; Sahu, Joya; Jimenez, Sergio A.] Thomas Jefferson Univ, Dept Dermatol & Cutaneous Biol, Div Connect Tissue Dis, Philadelphia, PA 19107 USA.
   [O'Brien, Marie S.] Lehigh Valley Phys Grp, Dept Arthrit & Rheumatol, Allentown, PA USA.
   [D'Agati, Vivette D.] Columbia Univ, Coll Phys & Surg, Dept Pathol, New York, NY USA.
C3 Jefferson University; Jefferson University; Columbia University
RP Jimenez, SA (corresponding author), 233 S 10th St,Suite 509 BLSB, Philadelphia, PA 19107 USA.
EM Sergio.Jimenez@jefferson.edu
RI Jimenez-Perez, Salvio/H-5824-2015; Lee, Yong/AAH-9295-2020
OI Jimenez, Sergio/0000-0001-5213-1203
FU National Institutes of Health [5R01 AR019161]
FX Dr Jimenez is supported by National Institutes of Health grant 5R01
   AR019161.
CR Cowper SE, 2001, AM J DERMATOPATH, V23, P383, DOI 10.1097/00000372-200110000-00001
   Cowper SE, 2000, LANCET, V356, P1000, DOI 10.1016/S0140-6736(00)02694-5
   DINNEEN AM, 1995, J AM ACAD DERMATOL, V33, P37, DOI 10.1016/0190-9622(95)90007-1
   FUDMAN EJ, 1986, ARTHRITIS RHEUM, V29, P913, DOI 10.1002/art.1780290716
   Georgakis CDC, 2006, CLIN DERMATOL, V24, P493, DOI 10.1016/j.clindermatol.2006.07.011
   Grobner T, 2006, NEPHROL DIAL TRANSPL, V21, P1104, DOI 10.1093/ndt/gfk062
   Gwinner W, 2007, NEPHROL DIAL TRANSPL, V22, P2063, DOI 10.1093/ndt/gfm103
   HARVEY JM, 1986, AUST NZ J MED, V16, P329, DOI 10.1111/j.1445-5994.1986.tb01180.x
   HELFRICH DJ, 1988, ARTHRITIS RHEUM-US, V31, P1437, DOI 10.1002/art.1780311115
   KANTOR GR, 1986, J AM ACAD DERMATOL, V14, P879, DOI 10.1016/S0190-9622(86)70104-7
   Koreishi AF, 2009, ARCH PATHOL LAB MED, V133, P1943, DOI 10.1043/1543-2165-133.12.1943
   Mendoza FA, 2006, SEMIN ARTHRITIS RHEU, V35, P238, DOI 10.1016/j.semarthrit.2005.08.002
   Newton BB, 2009, J MAGN RESON IMAGING, V30, P1277, DOI 10.1002/jmri.21980
   Peeters P, 2007, NEPHROL DIAL TRANSPL, V22, P3065, DOI 10.1093/ndt/gfm354
   Pomann JJ, 2003, INT J DERMATOL, V42, P31, DOI 10.1046/j.1365-4362.2003.01565.x
   Rongioletti F, 2001, J AM ACAD DERMATOL, V44, P273, DOI 10.1067/mjd.2001.111630
   ROTHE MJ, 1989, INT J DERMATOL, V28, P657, DOI 10.1111/j.1365-4362.1989.tb02436.x
   Wu MY, 2009, J EUR ACAD DERMATOL, V23, P189, DOI 10.1111/j.1468-3083.2008.02766.x
NR 18
TC 12
Z9 12
U1 0
U2 2
PU LIPPINCOTT WILLIAMS & WILKINS
PI PHILADELPHIA
PA 530 WALNUT ST, PHILADELPHIA, PA 19106-3621 USA
SN 1076-1608
J9 JCR-J CLIN RHEUMATOL
JI JCR-J. Clin. Rheumatol.
PD SEP
PY 2011
VL 17
IS 6
BP 318
EP 322
DI 10.1097/RHU.0b013e31822be61e
PG 5
WC Rheumatology
WE Science Citation Index Expanded (SCI-EXPANDED)
SC Rheumatology
GA 814UR
UT WOS:000294483200006
PM 21869708
DA 2024-11-26
ER

PT J
AU Mouthon, L
   Mehrenberger, M
   Teixeira, L
   Fakhouri, F
   Bérezné, A
   Guillevin, L
   Noel, LH
AF Mouthon, Luc
   Mehrenberger, Marion
   Teixeira, Luis
   Fakhouri, Fadi
   Berezne, Alice
   Guillevin, Loic
   Noel, Laure-Helene
TI Endothelin-1 expression in scleroderma renal crisis
SO HUMAN PATHOLOGY
LA English
DT Article
DE Systemic sclerosis; Scleroderma renal crisis; Endothelin-1;
   Histopathology; Hemolytic and uremic syndrome
ID SYSTEMIC-SCLEROSIS; DISEASED KIDNEY; CLASSIFICATION; HYPERTENSION
AB The objective of the study was to investigate the role of endothelin 1 in the pathogenesis of scleroderma renal crisis in patients with systemic sclerosis We used immunohistochemical analysis with anti endothelin 1 and anti-von Willebrand factor antibodies in comparing kidney biopsies from patients with systemic sclerosis and scleroderma renal crisis (n = 14), from normal kidneys (n = 5), and from patients with typical hemolytic urermic syndrome and thrombotic microangiopathy (n = 5), antiphospholipid syndrome (n = 6), diabetic nephropathy (n = 5), minimal change disease with cyclosponne toxicity (n = 5), or nephroangiosclerosis (n = 5) Kidney biopsies from all systemic sclerosis patients presented specific lesions glomerular lesions with thickened capillary walls (n = 6, 42 8%), mesangiolysis (n = 3, 21 4%), fibrin thrombi (n = 3, 21 4%), hypertrophy of juxtaglomenilar apparatus (n = 5 35 7%), arteriolar lesions showing mucinous intimal thickening and lumen mucoid occlusions (11 = 13, 92 8%), proliferation of intimal cells (ie, onion-skin" lesions, n = 13, 92 8%), fibrinoid necrosis (n = 3, 21 4%), and fibrin thrombosis (n = 4, 286%) Chronic lesions in large arteries showed modifications such as fibrous intimal thickening (n = 13, 92 8%) The pattern of endothelial staining for endothelm 1 in both glomeruli and arteriolar lesions appears to be specific for scleroderma renal crisis Glomerular endothelin-1 staining without arteriolar staining was seen in hemolytic uremic syndrome and isolated arteriolar staining (without glomerular staining) was seen in a number of conditions including antiphospholipid nephropathy, cyclosponne toxicity, and diabetic nephropathy Endothelin-1 is overexpressed in glomeruli and arterioles of patients with scleroderma renal crisis, which suggests that endothelin-1 might be a therapeutic target in this condition (C) 2011 Elsevier Inc All rights reserved
C1 [Mouthon, Luc; Teixeira, Luis; Berezne, Alice; Guillevin, Loic] Univ Paris 05, Hop Cochin, AP HP,Fac Med Paris Descartes, Ctr Reference Vascularites Necrosantes & Sclerode, F-75014 Paris, France.
   [Mehrenberger, Marion; Noel, Laure-Helene] Univ Paris 05, Hop Necker Enfants Malad, AP HP, Fac Med Paris Descartes,Serv Anatomopathol, F-75005 Paris, France.
   [Fakhouri, Fadi; Noel, Laure-Helene] Univ Paris 05, Hop Necker Enfants Malad, AP HP, Fac Med Paris Descartes,Serv Nephrol, F-75005 Paris, France.
   [Mouthon, Luc; Mehrenberger, Marion; Noel, Laure-Helene] Univ Paris 05, Inst Cochin, Fac Med,U1016, INSERM,CNRS UMR 8104, F-75005 Paris, France.
C3 Universite Paris Cite; Assistance Publique Hopitaux Paris (APHP);
   Hopital Universitaire Cochin - APHP; Universite Paris Cite; Assistance
   Publique Hopitaux Paris (APHP); Hopital Universitaire Necker-Enfants
   Malades - APHP; Assistance Publique Hopitaux Paris (APHP); Universite
   Paris Cite; Hopital Universitaire Necker-Enfants Malades - APHP; Centre
   National de la Recherche Scientifique (CNRS); CNRS - National Institute
   for Biology (INSB); Institut National de la Sante et de la Recherche
   Medicale (Inserm); Universite Paris Cite
RP Mouthon, L (corresponding author), Cochin Hosp, Dept Internal Med, 27 Rue Faubourg St Jacques, F-75679 Paris 14, France.
RI Fakhouri, Farayde/M-1034-2015
OI Fakhouri, Fadi/0000-0001-5390-8002; Teixeira, Luis/0000-0003-1049-9661
CR Arima Shuji, 2003, Clin Exp Nephrol, V7, P172, DOI 10.1007/s10157-003-0249-8
   Börcsök I, 1998, J EXP MED, V188, P1563, DOI 10.1084/jem.188.9.1563
   Danese C, 1997, ANGIOLOGY, V48, P965, DOI 10.1177/000331979704801105
   Denton CP, 2004, BEST PRACT RES CL RH, V18, P271, DOI 10.1016/j.berh.2004.03.001
   Dussaule J C, 2000, Adv Nephrol Necker Hosp, V30, P281
   Hachulla E, 2005, ARTHRITIS RHEUM-US, V52, P3792, DOI 10.1002/art.21433
   Hachulla E, 2007, J RHEUMATOL, V34, P2423
   KADONO T, 1995, ARCH DERMATOL RES, V287, P439, DOI 10.1007/BF00373425
   KAHALEH MB, 1991, ARTHRITIS RHEUM, V34, P978, DOI 10.1002/art.1780340807
   Kobayashi H, 1999, CLIN RHEUMATOL, V18, P425, DOI 10.1007/s100670050132
   Kohan DE, 1997, AM J KIDNEY DIS, V29, P2, DOI 10.1016/S0272-6386(97)90004-4
   Lehrke I, 2001, J AM SOC NEPHROL, V12, P2321, DOI 10.1681/ASN.V12112321
   LeRoy EC, 2001, J RHEUMATOL, V28, P1573
   Penn H, 2007, QJM-INT J MED, V100, P485, DOI 10.1093/qjmed/hcm052
   Poormoghim H, 2000, ARTHRITIS RHEUM, V43, P444, DOI 10.1002/1529-0131(200002)43:2<444::AID-ANR27>3.0.CO;2-G
   Racusen LC, 1999, KIDNEY INT, V55, P713, DOI 10.1046/j.1523-1755.1999.00299.x
   Rohmeiss P, 1999, EXP NEPHROL, V7, P1
   Servettaz A, 2006, PRESSE MED, V35, P1903, DOI 10.1016/S0755-4982(06)74924-7
   Steen VD, 2003, RHEUM DIS CLIN N AM, V29, P315, DOI 10.1016/S0889-857X(03)00016-4
   Steen VD, 2003, CLIN EXP RHEUMATOL, V21, pS29
   Steen VD, 1998, ARTHRITIS RHEUM, V41, P1613, DOI 10.1002/1529-0131(199809)41:9<1613::AID-ART11>3.0.CO;2-O
   STEEN VD, 1990, ANN INTERN MED, V113, P352, DOI 10.7326/0003-4819-113-5-352
   Steen VD, 1998, SEMIN CUTAN MED SURG, V17, P48, DOI 10.1016/S1085-5629(98)80062-X
   Steen VD, 1996, RHEUM DIS CLIN N AM, V22, pR11, DOI 10.1016/S0889-857X(05)70293-3
   Steen VD, 2007, ANN RHEUM DIS, V66, P940, DOI 10.1136/ard.2006.066068
   Subcommittee for scleroderma criteria of the American Rheumatism Association Diagnostic and Therapeutic Criteria Committee, 1980, ARTHRITIS RHEUM, V23, P581
   Tamby MC, 2003, AUTOIMMUN REV, V2, P152, DOI 10.1016/S1568-9972(03)00004-1
   Teixeira L, 2008, ANN RHEUM DIS, V67, P110, DOI 10.1136/ard.2006.066985
   Teixeira L, 2007, ANN NY ACAD SCI, V1108, P249, DOI 10.1196/annals.1422.027
   TRAUB YM, 1983, MEDICINE, V62, P335, DOI 10.1097/00005792-198311000-00001
   VANCHEESWARAN R, 1994, J RHEUMATOL, V21, P1838
   YAMANE K, 1992, J RHEUMATOL, V19, P1566
NR 32
TC 45
Z9 47
U1 0
U2 1
PU W B SAUNDERS CO-ELSEVIER INC
PI PHILADELPHIA
PA 1600 JOHN F KENNEDY BOULEVARD, STE 1800, PHILADELPHIA, PA 19103-2899 USA
SN 0046-8177
J9 HUM PATHOL
JI Hum. Pathol.
PD JAN
PY 2011
VL 42
IS 1
BP 95
EP 102
DI 10.1016/j.humpath.2010.05.018
PG 8
WC Pathology
WE Science Citation Index Expanded (SCI-EXPANDED)
SC Pathology
GA 697PO
UT WOS:000285527600012
PM 20971496
DA 2024-11-26
ER

PT J
AU Hosing, C
   Nash, R
   McSweeney, P
   Mineishi, S
   Seibold, J
   Griffith, LM
   Shulman, H
   Goldmuntz, E
   Mayes, M
   Parikh, CR
   Crofford, L
   Keyes-Elstein, L
   Furst, D
   Steen, V
   Sullivan, KM
AF Hosing, Chitra
   Nash, Richard
   McSweeney, Peter
   Mineishi, Shin
   Seibold, James
   Griffith, Linda M.
   Shulman, Howard
   Goldmuntz, Ellen
   Mayes, Maureen
   Parikh, Chirag R.
   Crofford, Leslie
   Keyes-Elstein, Lynette
   Furst, Daniel
   Steen, Virginia
   Sullivan, Keith M.
TI Acute Kidney Injury in Patients with Systemic Sclerosis Participating in
   Hematopoietic Cell Transplantation Trials in the United States
SO BIOLOGY OF BLOOD AND MARROW TRANSPLANTATION
LA English
DT Article
DE Renal Complications; Scleroderma
ID SCLERODERMA RENAL CRISIS; BONE-MARROW-TRANSPLANTATION; THROMBOTIC
   THROMBOCYTOPENIC PURPURA; TOTAL-BODY IRRADIATION; HEMOLYTIC-UREMIC
   SYNDROME; VON-WILLEBRAND-FACTOR; DOSE D-PENICILLAMINE; TERM-FOLLOW-UP;
   RISK-FACTORS; MICROANGIOPATHY
AB Recipients of hematopoietic cell transplantation may be at risk for developing acute kidney injury (AKI), and this risk may be increased in patients who undergo transplantation for severe systemic sclerosis (SSc) due to underlying scleroderma renal disease. AKI after transplantation can increase treatment-related mortality. To better define these risks, we analyzed 91 patients with SSc who were enrolled in 3 clinical trials in the United States of autologous or allogeneic hematopoietic cell transplantation (HCT). Eleven (12%) of the 91 patients with SSc in these studies (8 undergoing autologous HCT, I undergoing allogeneic HCT, 1 pretransplantation, 1 given cyclophosphamide on a transplantation trial) experienced AKI, of whom 8 required dialysis and/or therapeutic plasma exchange. AKI injury in the 9 HCT recipients developed a median of 35 days (range, 0-90 days) after transplantation. Ten of 11 patients with AKI received angiotensin-converting enzyme inhibitor (ACE-I) therapy. The etiology of AKI was attributed to scleroderma renal crisis in 6 patients (including 2 with normotensive renal crisis), to AKI of uncertain etiology in 2 patients, and to AKI superimposed on scleroderma kidney disease in 3 patients. Eight of the 11 patients died, one each because of progression of SSc, multiorgan failure, gastrointestinal and pulmonary bleeding, pericardial tamponade and pulmonary complications, diffuse alveolar hemorrhage, pulmonary embolism, graft-versus-host disease, and malignancy. Limiting nephrotoxins, cautious use of corticosteroids, renal shielding during total body irradiation, strict control of blood pressure, and aggressive use of ACE-Is may be of importance in preventing renal complications after HCT for SSc. Biol Blood Marrow Transplant 17: 674-681 (2011) (C) 2011 American Society for Blood and Marrow Transplantation. Published by Elsevier Inc. All rights reserved.
C1 [Hosing, Chitra] Univ Texas MD Anderson Canc Ctr, Dept Stem Cell Transplantat & Cellular Therapy, Houston, TX 77030 USA.
   [Nash, Richard] Fred Hutchinson Canc Res Ctr, Div Clin Res, Dept Med, Seattle, WA 98104 USA.
   [McSweeney, Peter] Rocky Mt Canc Ctr, Blood & Marrow Transplant Program, Denver, CO USA.
   [Mineishi, Shin] Univ Michigan, Dept Internal Med, Ann Arbor, MI 48109 USA.
   [Seibold, James] Univ Michigan, Div Rheumatol, Ann Arbor, MI 48109 USA.
   [Griffith, Linda M.] NIAID, Clin Immunol Branch, Div Allergy, NIH, Bethesda, MD 20892 USA.
   [Shulman, Howard] Fred Hutchinson Canc Res Ctr, Dept Med, Seattle, WA 98104 USA.
   [Mayes, Maureen] Univ Texas Houston, Div Rheumatol, Houston, TX USA.
   [Parikh, Chirag R.] Yale Univ, Dept Med, New Haven, CT 06520 USA.
   [Crofford, Leslie] Univ Kentucky, Div Rheumatol, Lexington, KY USA.
   [Keyes-Elstein, Lynette] Rho Inc, Chapel Hill, NC USA.
   [Furst, Daniel] Univ Calif Los Angeles, Div Rheumatol, Los Angeles, CA USA.
   [Steen, Virginia] Georgetown Univ, Div Rheumatol, Washington, DC USA.
   [Sullivan, Keith M.] Duke Univ, Med Ctr, Div Cellular Therapy, Durham, NC USA.
C3 University of Texas System; UTMD Anderson Cancer Center; Fred Hutchinson
   Cancer Center; Rocky Mountain Cancer Centers; University of Michigan
   System; University of Michigan; University of Michigan System;
   University of Michigan; National Institutes of Health (NIH) - USA; NIH
   National Institute of Allergy & Infectious Diseases (NIAID); Fred
   Hutchinson Cancer Center; University of Texas System; University of
   Texas Health Science Center Houston; Yale University; University of
   Kentucky; Rho; University of California System; University of California
   Los Angeles; Georgetown University; Duke University
RP Hosing, C (corresponding author), Univ Texas MD Anderson Canc Ctr, Dept Stem Cell Transplantat & Cellular Therapy, 1515 Holcombe Blvd,Unit 423, Houston, TX 77030 USA.
EM cmhosing@mdanderson.org
RI Crofford, Leslie/J-8010-2013; furst, daniel/B-7316-2014; Parikh,
   Chirag/ABQ-1981-2022
OI Parikh, Chirag/0000-0001-9051-7385; Hosing, Chitra/0000-0003-0409-5556
FU National Institute of Allergy and Infectious Diseases [AI005419]
FX This work, was supported in part by award AI005419 from the National
   Institute of Allergy and Infectious Diseases.
CR Batts ED, 2007, BONE MARROW TRANSPL, V40, P709, DOI 10.1038/sj.bmt.1705758
   Binks M, 2001, ANN RHEUM DIS, V60, P577, DOI 10.1136/ard.60.6.577
   Borg M, 2002, INT J RADIAT ONCOL, V54, P1165, DOI 10.1016/S0360-3016(02)03039-0
   Cheng JC, 2008, INT J RADIAT ONCOL, V71, P1436, DOI 10.1016/j.ijrobp.2007.12.009
   Choi CM, 2009, DRUGS, V69, P183, DOI 10.2165/00003495-200969020-00004
   CRACIUNESCU OI, 2010, INT J RAD O IN PRESS
   DeMarco PJ, 2002, ARTHRITIS RHEUM-US, V46, P2983, DOI 10.1002/art.10589
   Denton CP, 2008, RHEUMATOLOGY, V47, pV54, DOI 10.1093/rheumatology/ken307
   Elliott MA, 2003, MAYO CLIN PROC, V78, P421, DOI 10.4065/78.4.421
   Farge D, 2004, ANN RHEUM DIS, V63, P974, DOI 10.1136/ard.2003.011205
   Glezerman IG, 2010, BIOL BLOOD MARROW TR, V16, P976, DOI 10.1016/j.bbmt.2010.02.006
   Haviv YS, 1998, RENAL FAILURE, V20, P733, DOI 10.3109/08860229809045170
   Ho VT, 2005, BIOL BLOOD MARROW TR, V11, P571, DOI 10.1016/j.bbmt.2005.06.001
   HOLLER E, 1989, BLOOD, V73, P2018
   Hoste EAJ, 2006, CRIT CARE, V10, DOI 10.1186/cc4915
   Hovinga JAK, 2004, SEMIN HEMATOL, V41, P75, DOI 10.1053/j.seminhematol.2003.10.008
   Iacopino P, 1999, BONE MARROW TRANSPL, V24, P47, DOI 10.1038/sj.bmt.1701830
   Kal HB, 2006, STRAHLENTHER ONKOL, V182, P672, DOI 10.1007/s00066-006-1528-6
   Kal HB, 2006, INT J RADIAT ONCOL, V65, P1228, DOI 10.1016/j.ijrobp.2006.02.021
   Kapur A, 1997, J RHEUMATOL, V24, P2469
   Kersting S, 2008, BIOL BLOOD MARROW TR, V14, P125, DOI 10.1016/j.bbmt.2007.09.016
   Kersting S, 2007, BIOL BLOOD MARROW TR, V13, P638, DOI 10.1016/j.bbmt.2007.02.009
   KROCHAK RJ, 1986, UROLOGY, V27, P389, DOI 10.1016/0090-4295(86)90399-7
   Levine JM, 1999, AM J KIDNEY DIS, V34, P1155, DOI 10.1016/S0272-6386(99)70028-4
   Manadan AM, 2005, SEMIN ARTHRITIS RHEU, V34, P683, DOI 10.1016/j.semarthrit.2004.08.008
   Mehta RL, 2007, CRIT CARE, V11, DOI 10.1186/cc5713
   Miralbell R, 1996, J CLIN ONCOL, V14, P579, DOI 10.1200/JCO.1996.14.2.579
   Moake JL, 2004, SEMIN HEMATOL, V41, P4, DOI 10.1053/j.seminhematol.2003.10.003
   Moake JL, 2002, NEW ENGL J MED, V347, P589, DOI 10.1056/NEJMra020528
   Nanke Y, 2000, AM J MED SCI, V320, P348, DOI 10.1097/00000441-200011000-00010
   Nash RA, 2007, BLOOD, V110, P1388, DOI 10.1182/blood-2007-02-072389
   Nash RA, 2006, ARTHRITIS RHEUM-US, V54, P1982, DOI 10.1002/art.21908
   Parikh CR, 2006, KIDNEY INT, V69, P430, DOI 10.1038/sj.ki.5000055
   RABINOWE SN, 1991, BLOOD, V77, P1837
   Rock GA, 2000, BRIT J HAEMATOL, V109, P496, DOI 10.1046/j.1365-2141.2000.01941.x
   Ruutu T, 2007, HAEMATOL-HEMATOL J, V92, P95, DOI 10.3324/haematol.10699
   Saddadi F, 2010, IRAN J KIDNEY DIS, V4, P20
   Steen VD, 2000, ANN INTERN MED, V133, P600, DOI 10.7326/0003-4819-133-8-200010170-00010
   Steen VD, 2005, J RHEUMATOL, V32, P649
   Steen VD, 1998, ARTHRITIS RHEUM, V41, P1613, DOI 10.1002/1529-0131(199809)41:9<1613::AID-ART11>3.0.CO;2-O
   STEEN VD, 1990, ANN INTERN MED, V113, P352, DOI 10.7326/0003-4819-113-5-352
   Strand V, 2002, ARTHRITIS RHEUM, V46, P2836, DOI 10.1002/art.10602
   Sullivan KM, 2010, BIOL BLOOD MARROW TR, V16, pS48, DOI 10.1016/j.bbmt.2009.10.034
   Teixeira L, 2008, ANN RHEUM DIS, V67, P110, DOI 10.1136/ard.2006.066985
   Teixeira L, 2007, ANN NY ACAD SCI, V1108, P249, DOI 10.1196/annals.1422.027
   VANWHY SK, 1991, BONE MARROW TRANSPL, V7, P383
   Vesely SK, 2003, BLOOD, V102, P60, DOI 10.1182/blood-2003-01-0193
   Vonk MC, 2008, ANN RHEUM DIS, V67, P98, DOI 10.1136/ard.2007.071464
   Walker UA, 2007, ANN RHEUM DIS, V66, P754, DOI 10.1136/ard.2006.062901
   Wu I, 2008, CLIN J AM SOC NEPHRO, V3, P1895, DOI 10.2215/CJN.02030408
   ZAGER RA, 1989, AM J KIDNEY DIS, V13, P210, DOI 10.1016/S0272-6386(89)80054-X
NR 51
TC 15
Z9 19
U1 0
U2 5
PU ELSEVIER SCIENCE INC
PI NEW YORK
PA STE 800, 230 PARK AVE, NEW YORK, NY 10169 USA
SN 1083-8791
EI 1523-6536
J9 BIOL BLOOD MARROW TR
JI Biol. Blood Marrow Transplant.
PD MAY
PY 2011
VL 17
IS 5
BP 674
EP 681
DI 10.1016/j.bbmt.2010.08.003
PG 8
WC Hematology; Immunology; Transplantation
WE Science Citation Index Expanded (SCI-EXPANDED)
SC Hematology; Immunology; Transplantation
GA 757CK
UT WOS:000290061500010
PM 20708086
OA Green Accepted, hybrid
DA 2024-11-26
ER

PT J
AU Guillevin, L
   Mouthon, L
AF Guillevin, Loic
   Mouthon, Luc
TI Scleroderma Renal Crisis
SO RHEUMATIC DISEASE CLINICS OF NORTH AMERICA
LA English
DT Article
DE Scleroderma renal crisis; Systemic sclerosis; Arterial hypertension;
   Acute renal failure; Angiotensin-converting-enzyme inhibitors
ID PROGRESSIVE-SYSTEMIC-SCLEROSIS; ANCA-ASSOCIATED VASCULITIS; LONG-TERM
   OUTCOMES; RNA POLYMERASE-III; DIFFUSE SCLERODERMA; ORGAN INVOLVEMENT;
   D-PENICILLAMINE; ACE-INHIBITORS; RISK-FACTORS; DISEASE
AB Scleroderma renal crisis is a rare complication of systemic sclerosis (SSc) that remains severe. Prompt recognition and initiation of therapy with an angiotensin-converting-enzyme inhibitor offer the best chance to achieve a good outcome. SSc prevalence is poorly known, with disparities among countries.
C1 [Guillevin, Loic; Mouthon, Luc] Univ Paris 05, Ctr Reference Malad Syst & Autoimmunes Rares, Dept Internal Med, Hop Cochin,Assistance Publ Hop Paris, Paris, France.
C3 Assistance Publique Hopitaux Paris (APHP); Universite Paris Cite;
   Hopital Universitaire Saint-Louis - APHP; Hopital Universitaire Cochin -
   APHP
RP Guillevin, L (corresponding author), Univ Paris 05, Ctr Reference Malad Syst & Autoimmunes Rares, Dept Internal Med, Hop Cochin,Assistance Publ Hop Paris, Paris, France.
EM loic.guillevin@cch.aphp.fr
CR Avouac J, 2010, J RHEUMATOL, V37, P608, DOI 10.3899/jrheum.090815
   Bienaimé F, 2007, AM J KIDNEY DIS, V50, P821, DOI 10.1053/j.ajkd.2007.05.026
   CANNON PJ, 1974, MEDICINE, V53, P1, DOI 10.1097/00005792-197401000-00001
   Carvajal I, 1997, NEPHROL DIAL TRANSPL, V12, P576, DOI 10.1093/ndt/12.3.576
   Caskey FJ, 1997, LANCET, V349, P620, DOI 10.1016/S0140-6736(05)61568-1
   Cavazzana I, 2009, AUTOIMMUN REV, V8, P580, DOI 10.1016/j.autrev.2009.02.002
   Charles C, 2006, LANCET, V367, P1683, DOI 10.1016/S0140-6736(06)68737-0
   CLEMENTS PJ, 1994, ARTHRITIS RHEUM, V37, P67, DOI 10.1002/art.1780370110
   DeMarco PJ, 2002, ARTHRITIS RHEUM-US, V46, P2983, DOI 10.1002/art.10589
   Denton CP, 2009, RHEUMATOLOGY, V48, P32, DOI 10.1093/rheumatology/ken483
   Denton CP, 2004, BEST PRACT RES CL RH, V18, P271, DOI 10.1016/j.berh.2004.03.001
   DENTON CP, 1994, BRIT J RHEUMATOL, V33, P90
   Derrett-Smith EC, 2013, RHEUMATOLOGY, V52, P1824, DOI 10.1093/rheumatology/ket213
   Emilie S, 2011, SCAND J RHEUMATOL, V40, P404, DOI 10.3109/03009742.2011.569753
   Fatini C, 2002, AM J MED, V112, P540, DOI 10.1016/S0002-9343(02)01069-0
   Faucher B, 2010, EUR J INTERN MED, V21, P114, DOI 10.1016/j.ejim.2010.01.004
   Ferri C, 2002, MEDICINE, V81, P139, DOI 10.1097/00005792-200203000-00004
   FISHER ER, 1958, ARCH PATHOL, V65, P29
   Gabrielli A, 2009, NEW ENGL J MED, V360, P1989, DOI 10.1056/NEJMra0806188
   GAVRAS H, 1977, ARCH INTERN MED, V137, P1554, DOI 10.1001/archinte.137.11.1554
   George JN, 2014, NEW ENGL J MED, V371, P654, DOI [10.1056/NEJMc1410951, 10.1056/NEJMra1312353]
   GONZALEZ EA, 1994, AM J KIDNEY DIS, V23, P317, DOI 10.1016/S0272-6386(12)80990-5
   Guillevin L, 2009, RHEUMATOLOGY, V48, P58, DOI 10.1093/rheumatology/ken487
   Guillevin L, 2012, RHEUMATOLOGY, V51, P460, DOI 10.1093/rheumatology/ker271
   HELFRICH DJ, 1989, ARTHRITIS RHEUM-US, V32, P1128, DOI 10.1002/anr.1780320911
   Herndon TM, 2001, JCR-J CLIN RHEUMATOL, V7, P115, DOI 10.1097/00124743-200104000-00013
   Hudson M, 2014, SEMIN ARTHRITIS RHEU, V43, P666, DOI 10.1016/j.semarthrit.2013.09.008
   Hunzelmann N, 2008, RHEUMATOLOGY, V47, P1185, DOI 10.1093/rheumatology/ken179
   Kobayashi H, 1999, CLIN RHEUMATOL, V18, P425, DOI 10.1007/s100670050132
   Koch AE, 2007, ARTHRITIS RES THER, V9, DOI 10.1186/ar2187
   LAM M, 1992, NEW ENGL J MED, V326, P1435
   Le Guern V, 2004, RHEUMATOLOGY, V43, P1129, DOI 10.1093/rheumatology/keh253
   Locke IC, 1997, J RHEUMATOL, V24, P86
   Maddison P, 2002, RHEUMATOLOGY, V41, P965, DOI 10.1093/rheumatology/41.9.965
   Maes B, 2000, AM J KIDNEY DIS, V36, part. no., DOI 10.1053/ajkd.2000.16215
   Magnant J, 2006, PRESSE MED, V35, P1894, DOI 10.1016/S0755-4982(06)74923-5
   Manadan AM, 2005, SEMIN ARTHRITIS RHEU, V34, P683, DOI 10.1016/j.semarthrit.2004.08.008
   Mannucci PM, 2003, HAEMATOLOGICA, V88, P914
   Mayes MD, 2003, ARTHRITIS RHEUM, V48, P2246, DOI 10.1002/art.11073
   Mayes MD, 2003, ARTHRITIS RHEUM-US, V48, P1190, DOI 10.1002/art.10895
   Merkel PA, 1997, ANN INTERN MED, V126, P866, DOI 10.7326/0003-4819-126-11-199706010-00003
   Mimura I, 2008, CLIN NEPHROL, V70, P183
   MOLINA JF, 1995, J RHEUMATOL, V22, P557
   Montanelli G, 2013, CLIN EXP RHEUMATOL, V31, pS135
   MOORE HC, 1952, LANCET, V262, P68
   Mouthon L, 2011, HUM PATHOL, V42, P95, DOI 10.1016/j.humpath.2010.05.018
   Naniwa Taio, 2005, Mod Rheumatol, V15, P134, DOI 10.1007/s10165-004-0379-1
   OKANO Y, 1993, ANN INTERN MED, V119, P1005, DOI 10.7326/0003-4819-119-10-199311150-00007
   Penn H, 2007, QJM-INT J MED, V100, P485, DOI 10.1093/qjmed/hcm052
   Penn H, 2013, QJM-INT J MED, V106, P839, DOI 10.1093/qjmed/hct111
   Penn H, 2008, CURR OPIN RHEUMATOL, V20, P692, DOI 10.1097/BOR.0b013e3283108df7
   Pham PTT, 2005, AM J TRANSPLANT, V5, P2565, DOI 10.1111/j.1600-6143.2005.01035.x
   Quéméneur T, 2013, MEDICINE, V92, P1, DOI 10.1097/MD.0b013e31827781fd
   Rho YH, 2006, RHEUMATOL INT, V26, P369, DOI 10.1007/s00296-005-0011-5
   Rivolta R, 1996, ARTHRITIS RHEUM, V39, P1030, DOI 10.1002/art.1780390622
   Roberts-Thomson PJ, 2006, INTERN MED J, V36, P519, DOI 10.1111/j.1445-5994.2006.01138.x
   Ruffatti A, 2002, J RHEUMATOL, V29, P918
   Steen V, 2004, SYSTEMIC SCLEROSIS, P279
   Steen VD, 1999, OBSTET GYNECOL, V94, P15, DOI 10.1016/S0029-7844(99)00233-1
   Steen VD, 2000, ANN INTERN MED, V133, P600, DOI 10.7326/0003-4819-133-8-200010170-00010
   Steen VD, 2003, RHEUM DIS CLIN N AM, V29, P315, DOI 10.1016/S0889-857X(03)00016-4
   Steen VD, 2000, ARTHRITIS RHEUM-US, V43, P2437, DOI 10.1002/1529-0131(200011)43:11<2437::AID-ANR10>3.0.CO;2-U
   Steen VD, 2005, J RHEUMATOL, V32, P649
   STEEN VD, 1989, ARTHRITIS RHEUM-US, V32, P151, DOI 10.1002/anr.1780320207
   Steen VD, 1998, ARTHRITIS RHEUM, V41, P1613, DOI 10.1002/1529-0131(199809)41:9<1613::AID-ART11>3.0.CO;2-O
   STEEN VD, 1990, ANN INTERN MED, V113, P352, DOI 10.7326/0003-4819-113-5-352
   STEEN VD, 1984, AM J MED, V76, P779, DOI 10.1016/0002-9343(84)90986-0
   Steen VD, 2008, RHEUM DIS CLIN N AM, V34, P1, DOI 10.1016/j.rdc.2007.12.001
   Steen VD, 2007, ANN RHEUM DIS, V66, P940, DOI 10.1136/ard.2006.066068
   STONE RA, 1974, AM J MED, V56, P119, DOI 10.1016/0002-9343(74)90757-8
   TAMAKI T, 1991, ARCH DERMATOL RES, V283, P366, DOI 10.1007/BF00371817
   Teixeira L, 2008, ANN RHEUM DIS, V67, P110, DOI 10.1136/ard.2006.066985
   TRAUB YM, 1983, MEDICINE, V62, P335, DOI 10.1097/00005792-198311000-00001
   TROSTLE DC, 1988, ARTHRITIS RHEUM-US, V31, P393, DOI 10.1002/art.1780310311
   VANCHEESWARAN R, 1994, J RHEUMATOL, V21, P1838
   Walker JG, 2003, INTERN MED J, V33, P216, DOI 10.1046/j.1445-5994.2003.00358.x
   Walker UA, 2007, ANN RHEUM DIS, V66, P754, DOI 10.1136/ard.2006.062901
   WOOLFSON RG, 1993, J NUCL MED, V34, P1163
NR 78
TC 16
Z9 20
U1 0
U2 4
PU W B SAUNDERS CO-ELSEVIER INC
PI PHILADELPHIA
PA 1600 JOHN F KENNEDY BOULEVARD, STE 1800, PHILADELPHIA, PA 19103-2899 USA
SN 0889-857X
EI 1558-3163
J9 RHEUM DIS CLIN N AM
JI Rheum. Dis. Clin. North Am.
PD AUG
PY 2015
VL 41
IS 3
BP 475
EP +
DI 10.1016/j.rdc.2015.04.008
PG 15
WC Rheumatology
WE Science Citation Index Expanded (SCI-EXPANDED)
SC Rheumatology
GA CP4ZK
UT WOS:000359890900010
PM 26210130
DA 2024-11-26
ER

PT J
AU Bertrand, D
   Dehay, J
   Ott, J
   Sberro, R
   Brunelle, C
   Kamar, N
   Colosio, C
   Chatelet, V
   Albano, L
   Girerd, S
   Audard, V
   Barbet, C
   Dantal, J
   Ducloux, D
   Durrbach, A
   Garrigue, V
   Hazzan, M
   Heng, AE
   Mariat, C
   Merville, P
   Rerolle, JP
   Moulin, B
   Guerrot, D
AF Bertrand, Dominique
   Dehay, Julien
   Ott, Julien
   Sberro, Rebecca
   Brunelle, Charlotte
   Kamar, Nassim
   Colosio, Charlotte
   Chatelet, Valerie
   Albano, Laetitia
   Girerd, Sophie
   Audard, Vincent
   Barbet, Christelle
   Dantal, Jacques
   Ducloux, Didier
   Durrbach, Antoine
   Garrigue, Valerie
   Hazzan, Marc
   Heng, Anne-Elisabeth
   Mariat, Christophe
   Merville, Pierre
   Rerolle, Jean-Philippe
   Moulin, Bruno
   Guerrot, Dominique
TI Kidney transplantation in patients with systemic sclerosis: a nationwide
   multicentre study
SO TRANSPLANT INTERNATIONAL
LA English
DT Article
DE graft and patient survival; kidney transplantation; systemic sclerosis
ID SCLERODERMA RENAL CRISIS; POLYMERASE-III ANTIBODIES; LONG-TERM OUTCOMES;
   DISEASE; CLASSIFICATION; INVOLVEMENT; COHORT; SURVIVAL; CRITERIA;
   FAILURE
AB Kidney transplantation is one of the therapeutic options for end-stage renal disease (ESRD) in systemic sclerosis (SS). Current evidence demonstrates poorer patient and graft survival after transplantation in SS than in other primary kidney diseases. All the patients presenting ESRD associated with SS who had received a kidney allograft between 1987 and 2013 were systematically included from 20 French kidney transplantation centres. Thirty-four patients received 36 kidney transplants during the study period. Initial kidney disease was scleroderma renal crisis in 76.4%. Extrarenal involvement of SS was generally stable, except cardiac and gastrointestinal involvements, which worsened after kidney transplantation in 45% and 26% of cases, respectively. Patient survival was 100%, 90.3% and 82.5% at 1, 3 and 5 years post-transplant, respectively. Pulmonary involvement of SS was an independent risk factor of death after transplantation. Deathcensored graft survival was 97.2% after 1 and 3 years, and 92.8% after 5 years. Recurrence of scleroderma renal crisis was diagnosed in three cases. In our study, patient and graft survivals after kidney transplantation can be considered as excellent. On this basis, we propose that in the absence of extrarenal contraindication, SS patients presenting with ESRD should be considered for kidney transplantation.
C1 [Bertrand, Dominique; Dehay, Julien; Guerrot, Dominique] Ctr Hosp Univ Rouen, Nephrol Dialysis Transplantat Ctr, Rouen, Haute Normandie, France.
   [Ott, Julien; Moulin, Bruno] Hop Univ Strasbourg, Dept Nephrol & Renal Transplantat, Strasbourg, Alsace, France.
   [Sberro, Rebecca] Hop Necker Enfants Malad, Transplantat Serv, Paris, France.
   [Sberro, Rebecca] Hop Necker Enfants Malad, Unite Soins Intensifs, Paris, France.
   [Brunelle, Charlotte] CHU Grenoble, Nephrol & Transplantat, Grenoble, France.
   [Kamar, Nassim] CHU Rangueil, Dept Nephrol & Organ Transplantat Toulouse, Haute Garonne, France.
   [Colosio, Charlotte] CHU Reims, Nephrol Dialysis Transplantat, Reims, France.
   [Chatelet, Valerie] CHU Caen, Nephrol Dialysis Transplantat, Caen, France.
   [Albano, Laetitia] Nice Univ Hosp, Nephrol Dialysis Transplantat, Nice, Paca, France.
   [Girerd, Sophie] CHU Nancy, Nephrol Dialysis Transplantat, Nancy, France.
   [Audard, Vincent] Hop Henri Mondor Creteil, Ile De France, France.
   [Barbet, Christelle] CHU Tours, Nephrol Dialysis Transplantat, Tours, France.
   [Dantal, Jacques] Ctr Hosp Univ, Nephrol Dialysis Transplantat Ctr, Nantes, France.
   [Ducloux, Didier] CHU Besancon, Dept Nephrol, Besancon, France.
   [Durrbach, Antoine] Hop Bicetre, Nephrol & Transplantat, Paris, France.
   [Garrigue, Valerie] CHU Montpellier, Nephrol Transplantat, Montpellier, France.
   [Hazzan, Marc] CHRU Lille, Serv Nephrol, Lille, France.
   [Heng, Anne-Elisabeth] CHU Clermont Ferrand, Hop Gabriel Montpied, Serv Nephrol, Clermont Ferrand, France.
   [Mariat, Christophe] CHU St Etienne, Nephrol Dialysis Transplantat, St Etienne, France.
   [Merville, Pierre] CHU Bordeaux, Transplantat Renale, Bordeaux, France.
   [Rerolle, Jean-Philippe] CHU Limoges, Nephrol Transplantat, Limoges, France.
C3 Universite de Rouen Normandie; CHU de Rouen; CHU Strasbourg; Universites
   de Strasbourg Etablissements Associes; Universite de Strasbourg;
   Assistance Publique Hopitaux Paris (APHP); Universite Paris Cite;
   Hopital Universitaire Necker-Enfants Malades - APHP; Assistance Publique
   Hopitaux Paris (APHP); Universite Paris Cite; Hopital Universitaire
   Necker-Enfants Malades - APHP; Communaute Universite Grenoble Alpes;
   Universite Grenoble Alpes (UGA); CHU Grenoble Alpes; CHU de Toulouse;
   CHU de Reims; Universite de Reims Champagne-Ardenne; CHU de Caen
   NORMANDIE; Universite de Caen Normandie; CHU Nice; CHU de Nancy;
   Universite Paris-Est-Creteil-Val-de-Marne (UPEC); Assistance Publique
   Hopitaux Paris (APHP); Hopital Universitaire Henri-Mondor - APHP; CHU
   Tours; Nantes Universite; CHU de Nantes; Universite de Franche-Comte;
   CHU Besancon; Universite Paris Saclay; Assistance Publique Hopitaux
   Paris (APHP); Hopital Universitaire Bicetre - APHP; Universite de
   Montpellier; CHU de Montpellier; Universite de Lille; CHU Lille; CHU
   Clermont Ferrand; CHU de St Etienne; Universite de Bordeaux; CHU
   Bordeaux; CHU Limoges
RP Guerrot, D (corresponding author), Rouen Univ Hosp, Dept Nephrol, 1 Rue Germont, F-76031 Rouen, France.
EM dominique.bertrand@chu-rouen.fr
RI Naushad, Alamgir/HKN-6119-2023; Durrbach, Antoine/HTN-5840-2023;
   Guerrot, Dominique/N-7769-2019; Chatelet, Valerie/ABD-8719-2020; Kamar,
   Nassim/L-6462-2014
OI Ducloux, Didier/0000-0003-3841-1211; Guerrot,
   Dominique/0000-0002-5953-5785; MOULIN, Bruno/0000-0001-6772-7165;
   Hazzan, Marc/0000-0002-9863-8840; AUDARD, Vincent/0000-0001-5343-2550;
   Kamar, Nassim/0000-0003-1930-8964
CR Bauer PR, 2013, CHEST, V144, P571, DOI 10.1378/chest.12-2768
   Bleyer AJ, 2001, AM J KIDNEY DIS, V37, P1152, DOI 10.1053/ajkd.2001.24516
   Desbois AC, 2016, AUTOIMMUN REV, V15, P417, DOI 10.1016/j.autrev.2016.01.007
   Emilie S, 2011, SCAND J RHEUMATOL, V40, P404, DOI 10.3109/03009742.2011.569753
   Gabrielli A, 2009, NEW ENGL J MED, V360, P1989, DOI 10.1056/NEJMra0806188
   Gibney EM, 2004, AM J TRANSPLANT, V4, P2027, DOI 10.1111/j.1600-6143.2004.00605.x
   Guillevin L, 2012, RHEUMATOLOGY, V51, P460, DOI 10.1093/rheumatology/ker271
   Hant FN, 2010, CLIN CHEST MED, V31, P433, DOI 10.1016/j.ccm.2010.05.004
   Hesselstrand R, 2012, SCAND J RHEUMATOL, V41, P39, DOI 10.3109/03009742.2011.610032
   Hudson M, 2007, CLIN EXP RHEUMATOL, V25, P754
   Lee ATY, 2002, MED J AUSTRALIA, V177, P459
   LeRoy EC, 2001, J RHEUMATOL, V28, P1573
   LEROY EC, 1988, J RHEUMATOL, V15, P202
   MASI AT, 1980, ARTHRITIS RHEUM-US, V23, P875
   Morales-Cárdenas A, 2016, AUTOIMMUN REV, V15, P1094, DOI 10.1016/j.autrev.2016.07.025
   NISSENSON AR, 1990, Q J MED, V74, P63
   Penn H, 2007, QJM-INT J MED, V100, P485, DOI 10.1093/qjmed/hcm052
   Pham PTT, 2005, AM J TRANSPLANT, V5, P2565, DOI 10.1111/j.1600-6143.2005.01035.x
   RICHARDSON JA, 1973, ARTHRITIS RHEUM-US, V16, P265, DOI 10.1002/art.1780160220
   RUIZ JC, 1991, NEPHRON, V59, P330, DOI 10.1159/000186579
   Shor R, 2002, NEPHRON, V92, P716, DOI 10.1159/000064073
   Siva B, 2011, NEPHROL DIAL TRANSPL, V26, P3165, DOI 10.1093/ndt/gfq861
   Steen VD, 2000, ANN INTERN MED, V133, P600, DOI 10.7326/0003-4819-133-8-200010170-00010
   Steen VD, 2003, RHEUM DIS CLIN N AM, V29, P315, DOI 10.1016/S0889-857X(03)00016-4
   Steen VD, 2003, CLIN EXP RHEUMATOL, V21, pS29
   Steen VD, 1998, ARTHRITIS RHEUM, V41, P1613, DOI 10.1002/1529-0131(199809)41:9<1613::AID-ART11>3.0.CO;2-O
   STEEN VD, 1990, ANN INTERN MED, V113, P352, DOI 10.7326/0003-4819-113-5-352
   STEEN VD, 1984, AM J MED, V76, P779, DOI 10.1016/0002-9343(84)90986-0
   Steen VD, 2008, RHEUM DIS CLIN N AM, V34, P1, DOI 10.1016/j.rdc.2007.12.001
   Walker JG, 2003, INTERN MED J, V33, P216, DOI 10.1046/j.1445-5994.2003.00358.x
NR 30
TC 25
Z9 28
U1 0
U2 2
PU WILEY
PI HOBOKEN
PA 111 RIVER ST, HOBOKEN 07030-5774, NJ USA
SN 0934-0874
EI 1432-2277
J9 TRANSPL INT
JI Transpl. Int.
PD MAR
PY 2017
VL 30
IS 3
BP 256
EP 265
DI 10.1111/tri.12923
PG 10
WC Surgery; Transplantation
WE Science Citation Index Expanded (SCI-EXPANDED)
SC Surgery; Transplantation
GA EL8YN
UT WOS:000394906400004
PM 28120425
OA Bronze
DA 2024-11-26
ER

PT J
AU Dolnikov, K
   Milo, G
   Assady, S
   Dragu, R
   Braun-Moscovici, Y
   Balbir-Gurman, A
AF Dolnikov, Katya
   Milo, Gai
   Assady, Suheir
   Dragu, Robert
   Braun-Moscovici, Yolanda
   Balbir-Gurman, Alexandra
TI Scleroderma Renal Crisis as an Early Presentation of Systemic Sclerosis
SO ISRAEL MEDICAL ASSOCIATION JOURNAL
LA English
DT Article
DE kidney biopsy; malignant hypertension; scleroderma; scleroderma renal
   crisis (SRC); systemic sclerosis (SSc)
C1 [Dolnikov, Katya; Braun-Moscovici, Yolanda; Balbir-Gurman, Alexandra] Rambam Hlth Care Campus, Shine Rheumatol Inst, IL-3109601 Haifa, Israel.
   [Milo, Gai; Assady, Suheir] Rambam Hlth Care Campus, Dept Nephrol & Hypertens, Haifa, Israel.
   [Milo, Gai; Assady, Suheir; Braun-Moscovici, Yolanda; Balbir-Gurman, Alexandra] Technion Israel Inst Technol, Rappaport Fac Med, Haifa, Israel.
   [Dragu, Robert] Galilee Med Ctr, Dept Internal Med C, Nahariyya, Israel.
C3 Rambam Health Care Campus; Rambam Health Care Campus; Technion Israel
   Institute of Technology; Rappaport Faculty of Medicine; Western Galilee
   Hospital
RP Balbir-Gurman, A (corresponding author), Rambam Hlth Care Campus, Shine Rheumatol Inst, IL-3109601 Haifa, Israel.
EM a_balbir@rambam.health.gov.il
CR Bose N, 2015, SEMIN ARTHRITIS RHEU, V44, P687, DOI 10.1016/j.semarthrit.2014.12.001
   Denton CP, 2017, LANCET, V390, P1685, DOI 10.1016/S0140-6736(17)30933-9
   Hoa S, 2017, AUTOIMMUN REV, V16, P407, DOI 10.1016/j.autrev.2017.02.012
   Ipek E, 2017, CURR OPIN CARDIOL, V32, P397, DOI 10.1097/HCO.0000000000000398
   Kucharz EJ, 2017, ADV CLIN EXP MED, V26, P875, DOI 10.17219/acem/64334
NR 5
TC 0
Z9 0
U1 0
U2 0
PU ISRAEL MEDICAL ASSOC JOURNAL
PI RAMAT GAN
PA 2 TWIN TOWERS, 11TH FL, 35 JABOTINSKY ST, PO BOX 3604, RAMAT GAN 52136,
   ISRAEL
SN 1565-1088
J9 ISR MED ASSOC J
JI Isr. Med. Assoc. J.
PD NOV
PY 2020
VL 22
IS 11
BP 656
EP 657
PG 2
WC Medicine, General & Internal
WE Science Citation Index Expanded (SCI-EXPANDED)
SC General & Internal Medicine
GA PP2PN
UT WOS:000605709600013
DA 2024-11-26
ER

PT J
AU Maritati, F
   Provenzano, M
   Lerario, S
   Corradetti, V
   Bini, C
   Busutti, M
   Grandinetti, V
   Cuna, V
   La Manna, G
   Comai, G
AF Maritati, Federica
   Provenzano, Michele
   Lerario, Sarah
   Corradetti, Valeria
   Bini, Claudia
   Busutti, Marco
   Grandinetti, Valeria
   Cuna, Vania
   La Manna, Gaetano
   Comai, Giorgia
TI Kidney transplantation in systemic sclerosis: Advances in graft,
   disease, and patient outcome
SO FRONTIERS IN IMMUNOLOGY
LA English
DT Review
DE systemic sclerosis; scleroderma renal crisis; ACE inhibitors; renal
   replacement therapy; kidney transplant
ID SCLERODERMA RENAL CRISIS; RNA POLYMERASE-III; RISK-FACTORS;
   EXTRACELLULAR-MATRIX; PREVALENCE; SURVIVAL; FAILURE; INVOLVEMENT;
   PREDICTORS; RECURRENCE
AB Systemic sclerosis (SSc) is an immune-mediated rheumatic disease characterized by vascular abnormalities, tissue fibrosis, and inflammation. Renal disease occurring in patients with SSc may have a variable clinicopathological picture. However, the most specific renal condition associated with this disease is the scleroderma renal crisis (SRC), characterized by acute onset of renal failure and severe hypertension. SRC develops in about 20% of cases of SSc, especially in those patients with diffuse cutaneous disease. The prognosis of this condition is often negative, with a rapid progression to end-stage renal disease (ESRD). The advent of the antihypertensive angiotensin-converting enzyme inhibitors in 1980 was associated with a significant improvement in patients' survival and recovery of renal function. However, the prognosis of these patients can still be improved. The dialytic condition is associated with early death, and mortality is significantly higher than among patients undergoing renal replacement therapy (RRT) due to other conditions. Patients with SRC who show no signs of renal functional recovery despite timely blood pressure control are candidates for kidney transplantation (KT). In this review, we reported the most recent advances in KT in patients with ESRD due to SSc, with a particular overview of the risk of disease recurrence after transplantation and the evolution of other disease manifestations.
C1 [Maritati, Federica; Provenzano, Michele; Lerario, Sarah; Corradetti, Valeria; Bini, Claudia; Busutti, Marco; Grandinetti, Valeria; Cuna, Vania; La Manna, Gaetano; Comai, Giorgia] Alma Mater Studiorum Univ Bologna, IRCCS Azienda Osped Univ Bologna, Nephrol Dialysis & Renal Transplant Unit, Bologna, Italy.
C3 IRCCS Azienda Ospedaliero-Universitaria di Bologna; University of
   Bologna
RP La Manna, G (corresponding author), Alma Mater Studiorum Univ Bologna, IRCCS Azienda Osped Univ Bologna, Nephrol Dialysis & Renal Transplant Unit, Bologna, Italy.
EM gaetano.lamanna@unibo.it
RI Bini, Claudia/JCN-4963-2023; CORRADETTI, VALERIA/P-7882-2015;
   Provenzano, Michele/AAG-6214-2019; Maritati, Federica/AFV-5907-2022; La
   Manna, Gaetano/I-3674-2012
OI Maritati, Federica/0000-0002-0241-3402; Comai,
   Giorgia/0000-0003-4160-8840; LERARIO, SARAH/0009-0001-6008-0060; Cuna,
   Vania/0000-0002-2202-1377; Bini, Claudia/0000-0003-2617-4060; La Manna,
   Gaetano/0000-0001-5473-8551
CR Allanore Y, 2015, NAT REV DIS PRIMERS, V1, DOI 10.1038/nrdp.2015.2
   BASHKIN P, 1989, BIOCHEMISTRY-US, V28, P1737, DOI 10.1021/bi00430a047
   Batal I, 2009, HUM PATHOL, V40, P332, DOI 10.1016/j.humpath.2008.08.001
   BECKETT VL, 1985, MAYO CLIN PROC, V60, P763, DOI 10.1016/S0025-6196(12)60418-2
   Bertrand D, 2017, TRANSPL INT, V30, P256, DOI 10.1111/tri.12923
   Bohdziewicz A, 2022, J CLIN MED, V11, DOI 10.3390/jcm11051310
   Brown N, 2012, Case Rep Nephrol, V2012, P865193, DOI 10.1155/2012/865193
   Campo A, 2010, AM J RESP CRIT CARE, V182, P252, DOI 10.1164/rccm.200912-1820OC
   Caplin N J, 1999, Am J Kidney Dis, V33, pe7, DOI 10.1016/S0272-6386(99)70248-9
   CasciolaRosen L, 1997, J EXP MED, V185, P71, DOI 10.1084/jem.185.1.71
   Chang YJ, 1999, MEDICINE, V78, P382, DOI 10.1097/00005792-199911000-00003
   Cheung WY, 2005, AM J KIDNEY DIS, V45, P930, DOI 10.1053/j.ajkd.2005.01.007
   Chifflot H, 2008, SEMIN ARTHRITIS RHEU, V37, P223, DOI 10.1016/j.semarthrit.2007.05.003
   Chrabaszcz M, 2020, KIDNEY BLOOD PRESS R, V45, P532, DOI 10.1159/000507886
   Cuna V, 2017, MED SCI MONITOR, V23, DOI 10.12659/MSM.903513
   Denton CP, 1995, BRIT J RHEUMATOL, V34, P1048
   Derrett-Smith EC, 2013, RHEUMATOLOGY, V52, P1824, DOI 10.1093/rheumatology/ket213
   DONOHOE JF, 1992, KIDNEY INT, V41, P462, DOI 10.1038/ki.1992.65
   Elhai M, 2012, RHEUMATOLOGY, V51, P1017, DOI 10.1093/rheumatology/ker269
   Fernández-Codina A, 2018, ARTHRITIS RHEUMATOL, V70, P1820, DOI 10.1002/art.40560
   Ferri C, 2021, J AUTOIMMUN, V124, DOI 10.1016/j.jaut.2021.102727
   Gibney EM, 2004, AM J TRANSPLANT, V4, P2027, DOI 10.1111/j.1600-6143.2004.00605.x
   Guiducci S, 2008, RHEUMATOLOGY, V47, pV18, DOI 10.1093/rheumatology/ken267
   Herrick AL, 2017, ANN RHEUM DIS, V76, P1207, DOI 10.1136/annrheumdis-2016-210503
   Hruskova Z, 2019, AM J KIDNEY DIS, V73, P184, DOI 10.1053/j.ajkd.2018.05.016
   Hu PQ, 2003, ARTHRITIS RHEUM, V48, P1363, DOI 10.1002/art.10977
   Iudici M, 2013, CLIN EXP RHEUMATOL, V31, pS157
   Jin Jingxiao, 2014, Open Rheumatol J, V8, P29, DOI 10.2174/1874312901408010029
   KEANE WF, 1976, ANN INTERN MED, V85, P199, DOI 10.7326/0003-4819-85-2-199
   La Manna G, 2013, AM J NEPHROL, V37, P158, DOI 10.1159/000346257
   Lazzaroni MG, 2021, RHEUMATOLOGY, V60, P5028, DOI 10.1093/rheumatology/keab152
   LEROY EC, 1978, AM J MED, V64, P974, DOI 10.1016/0002-9343(78)90452-7
   Mayes MD, 2003, ARTHRITIS RHEUM, V48, P2246, DOI 10.1002/art.11073
   MERINO GE, 1977, AM J SURG, V133, P745, DOI 10.1016/0002-9610(77)90170-2
   Mouthon L, 2011, HUM PATHOL, V42, P95, DOI 10.1016/j.humpath.2010.05.018
   Nguyen B, 2011, ARTHRITIS RHEUM-US, V63, P530, DOI 10.1002/art.30111
   Nikpour M, 2011, ARTHRITIS RES THER, V13, DOI 10.1186/ar3544
   PAUL M, 1984, J RHEUMATOL, V11, P406
   Penn H, 2007, QJM-INT J MED, V100, P485, DOI 10.1093/qjmed/hcm052
   Penn H, 2013, QJM-INT J MED, V106, P839, DOI 10.1093/qjmed/hct111
   Perelas A, 2019, CLIN CHEST MED, V40, P501, DOI 10.1016/j.ccm.2019.05.001
   Pham PTT, 2005, AM J TRANSPLANT, V5, P2565, DOI 10.1111/j.1600-6143.2005.01035.x
   Pinto L, 2010, ACTA REUMATOL PORT, V35, P142
   Provenzano M, 2020, INT J MOL SCI, V21, DOI 10.3390/ijms21165846
   Quan VA, 1997, NEPHROL DIAL TRANSPL, V12, P1719, DOI 10.1093/ndt/12.8.1719
   Reveille JD, 2003, ARTHRIT RHEUM-ARTHR, V49, P399, DOI 10.1002/art.11113
   RICHARDSON JA, 1973, ARTHRITIS RHEUM-US, V16, P265, DOI 10.1002/art.1780160220
   RUDNICKA L, 1992, ARTHRITIS RHEUM, V35, P771, DOI 10.1002/art.1780350710
   RUIZ JC, 1991, NEPHRON, V59, P330, DOI 10.1159/000186579
   Seiberlich B, 2008, CLIN NEPHROL, V70, P110
   Serling-Boyd N, 2020, SEMIN ARTHRITIS RHEU, V50, P938, DOI 10.1016/j.semarthrit.2020.06.016
   Shanmugam VK, 2012, CURR OPIN RHEUMATOL, V24, P669, DOI 10.1097/BOR.0b013e3283588dcf
   Shegogue D, 2004, J BIOL CHEM, V279, P23166, DOI 10.1074/jbc.M401238200
   Siva B, 2011, NEPHROL DIAL TRANSPL, V26, P3165, DOI 10.1093/ndt/gfq861
   Sobanski V, 2014, ARTHRITIS RHEUMATOL, V66, P407, DOI 10.1002/art.38219
   Steen VD, 2000, ANN INTERN MED, V133, P600, DOI 10.7326/0003-4819-133-8-200010170-00010
   Steen VD, 2005, J RHEUMATOL, V32, P649
   STEEN VD, 1990, ANN INTERN MED, V113, P352, DOI 10.7326/0003-4819-113-5-352
   Steen VD, 1998, SEMIN CUTAN MED SURG, V17, P48, DOI 10.1016/S1085-5629(98)80062-X
   STEEN VD, 1984, AM J MED, V76, P779, DOI 10.1016/0002-9343(84)90986-0
   Stern EP, 2022, ARTHRITIS RES THER, V24, DOI 10.1186/s13075-022-02818-6
   Su TIK, 2009, ARTHRITIS RHEUM-US, V60, P3821, DOI 10.1002/art.24986
   Tan FK, 1999, J IMMUNOL, V163, P1066
   Teixeira L, 2008, ANN RHEUM DIS, V67, P110, DOI 10.1136/ard.2006.066985
   TRAUB YM, 1983, MEDICINE, V62, P335, DOI 10.1097/00005792-198311000-00001
   Turk M, 2016, J RHEUMATOL, V43, P1350, DOI 10.3899/jrheum.151353
   Utsunomiya A, 2020, J CLIN MED, V9, DOI 10.3390/jcm9113388
   van den Hoogen F, 2013, ARTHRITIS RHEUM-US, V65, P2737, DOI 10.1002/art.38098
   WOODHALL PB, 1976, JAMA-J AM MED ASSOC, V236, P1032, DOI 10.1001/jama.236.9.1032
   Wu WL, 2019, ANN RHEUM DIS, V78, P648, DOI 10.1136/annrheumdis-2018-213455
   Zanatta E, 2018, AUTOIMMUN REV, V17, P882, DOI 10.1016/j.autrev.2018.03.012
   Zanin-Silva DC, 2021, FRONT MED-LAUSANNE, V8, DOI 10.3389/fmed.2021.788250
   Zhou B, 2017, SCI REP-UK, V7, DOI 10.1038/srep42899
NR 73
TC 5
Z9 5
U1 0
U2 1
PU FRONTIERS MEDIA SA
PI LAUSANNE
PA AVENUE DU TRIBUNAL FEDERAL 34, LAUSANNE, CH-1015, SWITZERLAND
SN 1664-3224
J9 FRONT IMMUNOL
JI Front. Immunol.
PD JUL 26
PY 2022
VL 13
AR 878736
DI 10.3389/fimmu.2022.878736
PG 10
WC Immunology
WE Science Citation Index Expanded (SCI-EXPANDED)
SC Immunology
GA 3Q4MX
UT WOS:000838208400001
PM 35958558
OA Green Published, gold
DA 2024-11-26
ER

PT J
AU Daraie, M
   Khatami, MR
   Nili, F
   Shojamoradi, MH
AF Daraie, Morteza
   Khatami, Mohammad Reza
   Nili, Fatemeh
   Shojamoradi, Mohammad Hossein
TI Severe Pericardial Effusion Heralding Scleroderma Renal Crisis: A Case
   Report and the Literature Review
SO IRANIAN RED CRESCENT MEDICAL JOURNAL
LA English
DT Review
DE Acute Kidney Injury; Cutaneous; Diffuse; Hemodialysis; Hemolytic Anemia;
   Pericardial Effusion; Window; Scleroderma; Systemic; Thrombotic
   Microangiopathies
ID SYSTEMIC-SCLEROSIS; CARDIAC-TAMPONADE; INVOLVEMENT
AB Introduction: Both scleroderma renal crisis and severe pericardial effusion are rare and life-threatening complications of systemic sclerosis. This article describes a case of scleroderma renal crisis heralded by severe pericardial effusion.
   Case Presentation: The patient was a 39-year-old woman with a history of 8 years diffuse cutaneous scleroderma and extensive skin involvement who referred to Imam Khomeini Hospital Complex, Tehran, Iran, with worsening dyspnea and pleuritic chest pain. Echocardiography revealed severe pericardial effusion, which was drained by the pericardial window. Thereafter, the patient became gradually anuric and her blood pressure was uncontrolled despite maximum doses of antihypertensive agents, including captopril. The serum creatinine level was increased progressively; thus, hemodialysis started. Concomitantly, microangiopathic hemolytic anemia complicated the course of the disease, which responded to plasma exchange. Kidney biopsy revealed pieces of evidence indicating thrombotic microangiopathy.
   Conclusions: This case report denotes to a probable association between scleroderma the renal crisis and severe pericardial effusion. Therefore, physicians should be vigilant about the renal crisis in patients with systemic sclerosis and pericardial effusion.
C1 [Daraie, Morteza] Univ Tehran Med Sci, Dept Internal Med, Imam Khomeini Hosp Complex, Tehran, Iran.
   [Khatami, Mohammad Reza; Shojamoradi, Mohammad Hossein] Univ Tehran Med Sci, Nephrol Res Ctr, Tehran, Iran.
   [Nili, Fatemeh] Univ Tehran Med Sci, Dept Pathol, Imam Khomeini Hosp Complex, Tehran, Iran.
C3 Tehran University of Medical Sciences; Tehran University of Medical
   Sciences; Tehran University of Medical Sciences
RP Shojamoradi, MH (corresponding author), Univ Tehran Med Sci, Imam Khomeini Hosp Complex, Nephrol Res Ctr, Keshavarz Blvd, Tehran 1419733141, Iran.
EM mh.shoja@gmail.com
RI Nili, Fatemeh/N-5344-2019; Khatami, Mohammad/W-3562-2019
OI Shojamoradi, Mohammad Hossein/0000-0002-0163-9194
CR Allanore Y, 2008, RHEUMATOLOGY, V47, pV51, DOI 10.1093/rheumatology/ken268
   Batal I, 2009, HUM PATHOL, V40, P332, DOI 10.1016/j.humpath.2008.08.001
   Byers RJ, 1997, ANN RHEUM DIS, V56, P393, DOI 10.1136/ard.56.6.393
   Fernandez Morales A, 2017, INT J RHEUM DIS, V20, P1582, DOI 10.1111/1756-185X.12952
   Ghossein C, 2016, CURR RHEUMATOL REP, V18, DOI 10.1007/s11926-015-0551-y
   Hoa S, 2017, AUTOIMMUN REV, V16, P407, DOI 10.1016/j.autrev.2017.02.012
   Iudici M, 2013, CLIN EXP RHEUMATOL, V31, pS157
   Krieg T, 2009, RHEUMATOLOGY, V48, P14, DOI 10.1093/rheumatology/kep108
   Manadan AM, 2005, SEMIN ARTHRITIS RHEU, V34, P683, DOI 10.1016/j.semarthrit.2004.08.008
   Maurer B, 2015, ANN RHEUM DIS, V74, P1124, DOI 10.1136/annrheumdis-2014-205226
   Meune C, 2008, ARTHRITIS RHEUM-US, V58, P1803, DOI 10.1002/art.23463
   Nguyen B, 2010, J RHEUMATOL, V37, P1068, DOI 10.3899/jrheum.091048
   Pattanaik D, 2004, JCR-J CLIN RHEUMATOL, V10, P125, DOI 10.1097/01.rhu.0000128872.29252.b2
   Shu E, 2014, J DERMATOL, V41, P824, DOI 10.1111/1346-8138.12574
   STEEN VD, 1984, AM J MED, V76, P779, DOI 10.1016/0002-9343(84)90986-0
   Woodworth TG, 2016, NAT REV NEPHROL, V12, P678, DOI 10.1038/nrneph.2016.124
   Wooten MD, 2000, JCR-J CLIN RHEUMATOL, V6, P35, DOI 10.1097/00124743-200002000-00006
NR 17
TC 0
Z9 0
U1 0
U2 1
PU KOWSAR PUBL
PI HOENSBROEK
PA PATERSWEG 22,, HOENSBROEK, LIMBURG 6431 GC, NETHERLANDS
SN 2074-1804
EI 2074-1812
J9 IRAN RED CRESCENT ME
JI Iran. Red Crescent Med. J.
PD MAY
PY 2019
VL 21
IS 5
AR e89719
DI 10.5812/ircmj.89719
PG 5
WC Medicine, General & Internal
WE Science Citation Index Expanded (SCI-EXPANDED)
SC General & Internal Medicine
GA ID6YC
UT WOS:000471827200006
DA 2024-11-26
ER

PT J
AU Bhavsar, SV
   Carmona, R
AF Bhavsar, Sankalp Virendrakumar
   Carmona, Raj
TI Anti-RNA Polymerase III Antibodies in the Diagnosis of Scleroderma Renal
   Crisis in the Absence of Skin Disease
SO JCR-JOURNAL OF CLINICAL RHEUMATOLOGY
LA English
DT Article
DE scleroderma; systemic sclerosis; renal crisis; TTP/HUS; anti-RNA
   polymerase III
ID SYSTEMIC-SCLEROSIS; SINE SCLERODERMA; ACE-INHIBITORS
AB Scleroderma renal crisis (SRC) occurs in approximately 10% of patients with systemic sclerosis (SSc), particularly in those with diffuse skin disease. Scleroderma renal crisis has rarely been described to occur in patients with SSc without skin involvement. Scleroderma renal crisis without skin disease represents a major diagnostic challenge, particularly in patients without overt SSc involvement of other organ systems. It closely mimics the presentation of thrombotic thrombocytopenic purpura/hemolytic uremic syndrome, and treatment is therefore often directed at this entity. Anti-RNA polymerase III antibody testing has been previously reported to be used in 4 patients to diagnose SRC in the absence of sclerotic skin disease.
   We report 2 patients without skin disease or overt visceral involvement at presentation who presented with microangiopathic hemolytic anemia, thrombocytopenia, and acute kidney injury. Both patients eventually developed diffuse and rapidly progressive skin thickening. Anti-RNA polymerase III antibodies were strongly positive, supporting that their renal presentations were secondary to SRC.
C1 [Bhavsar, Sankalp Virendrakumar; Carmona, Raj] McMaster Univ, Dept Med, Div Rheumatol, Hamilton, ON L8N 1Y2, Canada.
C3 McMaster University
RP Bhavsar, SV (corresponding author), McMaster Univ, Dept Med, Div Rheumatol, Suite 708,25 Charlton Ave E, Hamilton, ON L8N 1Y2, Canada.
EM sankalp.bhavsar@gmail.com
CR Batal I, 2010, INT J RHEUMATOL, V2010, DOI 10.1155/2010/543704
   Guillevin L, 2012, RHEUMATOLOGY, V51, P460, DOI 10.1093/rheumatology/ker271
   Horn HC, 2001, LUPUS, V10, P886, DOI 10.1191/096120301701548382
   Hudson M, 2014, SEMIN ARTHRITIS RHEU, V43, P666, DOI 10.1016/j.semarthrit.2013.09.008
   Legendre CM, 2013, NEW ENGL J MED, V368, P2169, DOI 10.1056/NEJMoa1208981
   LeRoy EC, 2001, J RHEUMATOL, V28, P1573
   MOLINA JF, 1995, J RHEUMATOL, V22, P557
   Mouthon L, 2014, J RHEUMATOL, V41, P1040, DOI 10.3899/jrheum.131210
   Nikpour M, 2011, ARTHRITIS RES THER, V13, DOI 10.1186/ar3544
   Phan TG, 1999, J RHEUMATOL, V26, P2489
   Shanmugam VK, 2012, CURR OPIN RHEUMATOL, V24, P669, DOI 10.1097/BOR.0b013e3283588dcf
   Steen VD, 1998, ARTHRITIS RHEUM, V41, P1613, DOI 10.1002/1529-0131(199809)41:9<1613::AID-ART11>3.0.CO;2-O
   STEEN VD, 1990, ANN INTERN MED, V113, P352, DOI 10.7326/0003-4819-113-5-352
   Steen VD, 2007, ANN RHEUM DIS, V66, P940, DOI 10.1136/ard.2006.066068
NR 14
TC 13
Z9 13
U1 0
U2 1
PU LIPPINCOTT WILLIAMS & WILKINS
PI PHILADELPHIA
PA 530 WALNUT ST, PHILADELPHIA, PA 19106-3621 USA
SN 1076-1608
EI 1536-7355
J9 JCR-J CLIN RHEUMATOL
JI JCR-J. Clin. Rheumatol.
PD OCT
PY 2014
VL 20
IS 7
BP 379
EP 382
DI 10.1097/RHU.0000000000000167
PG 4
WC Rheumatology
WE Science Citation Index Expanded (SCI-EXPANDED)
SC Rheumatology
GA AQ8BJ
UT WOS:000343046100007
PM 25275766
DA 2024-11-26
ER

PT J
AU Steen, VD
AF Steen, Virginia D.
TI Kidney involvement in systemic sclerosis
SO PRESSE MEDICALE
LA English
DT Review
ID SCLERODERMA RENAL CRISIS; THROMBOTIC THROMBOCYTOPENIC PURPURA; RNA
   POLYMERASE-III; ANTICENTROMERE ANTIBODY; PULMONARY-HYPERTENSION; SINE
   SCLERODERMA; VASCULAR DAMAGE; RISK-FACTORS; FAILURE; DISEASE
AB Kidney involvement in systemic sclerosis (SSc) is primarily manifested by scleroderma renal crisis (SRC). Formerly, it was the most severe complication in scleroderma and was the most frequent cause of death in these patients. More than 30 years ago, with the development of angiotensin converting enzyme (ACE) inhibitors, SRC became a very treatable complication of scleroderma. Although there are still many patients who do not survive and have poor outcomes, early diagnosis of renal crisis and prompt therapeutic intervention can achieve excellent outcomes. Renal abnormalities independent of renal crisis have been noted, but can usually be attributed to other problems. Further understanding of the pathogenesis of renal disease in scleroderma may lead to additional improvement in the therapy of renal crisis and perhaps the disease in general. This chapter reviews the pathogenesis, clinical setting, and therapy of this serious complication of SSc.
C1 Georgetown Univ, Washington, DC 20007 USA.
C3 Georgetown University
RP Steen, VD (corresponding author), Georgetown Univ, 3800 Reservoir Rd,PHC 3004, Washington, DC 20007 USA.
EM steenv@georgetown.edu
CR Arnett FC, 2010, ANN RHEUM DIS, V69, P822, DOI 10.1136/ard.2009.111906
   Bar J, 2001, SEMIN ARTHRITIS RHEU, V30, P403, DOI 10.1053/sarh.2001.21904
   Batal I, 2009, HUM PATHOL, V40, P332, DOI 10.1016/j.humpath.2008.08.001
   Bunn CC, 1998, BRIT J RHEUMATOL, V37, P15
   CANNON PJ, 1974, MEDICINE, V53, P1, DOI 10.1097/00005792-197401000-00001
   Caskey FJ, 1997, LANCET, V349, P620, DOI 10.1016/S0140-6736(05)61568-1
   CLEMENTS PJ, 1994, ARTHRITIS RHEUM, V37, P67, DOI 10.1002/art.1780370110
   DENTON CP, 1994, BRIT J RHEUMATOL, V33, P90
   Dimitroulas Theodoros, 2010, Inflammation & Allergy Drug Targets, V9, P313
   DONOHOE JF, 1992, KIDNEY INT, V41, P462, DOI 10.1038/ki.1992.65
   FOLLANSBEE WP, 1986, CURR PROB CARDIOLOGY, V11, P245
   Fonseca C, 2007, NEW ENGL J MED, V357, P1210, DOI 10.1056/NEJMoa067655
   Ghrénassia E, 2014, J RHEUMATOL, V41, P99, DOI 10.3899/jrheum.130386
   Gibney EM, 2004, AM J TRANSPLANT, V4, P2027, DOI 10.1111/j.1600-6143.2004.00605.x
   Guillevin L, 2012, RHEUMATOLOGY, V51, P460, DOI 10.1093/rheumatology/ker271
   Gündüz OH, 2001, ARTHRITIS RHEUM, V44, P1663, DOI 10.1002/1529-0131(200107)44:7<1663::AID-ART290>3.0.CO;2-C
   HELFRICH DJ, 1989, ARTHRITIS RHEUM-US, V32, P1128, DOI 10.1002/anr.1780320911
   Hudson M, 2014, SEMIN ARTHRITIS RHEU, V43, P666, DOI 10.1016/j.semarthrit.2013.09.008
   Kapur A, 1997, J RHEUMATOL, V24, P2469
   KARLEN JR, 1974, OBSTET GYNECOL, V44, P349
   Kobayashi H, 1999, CLIN RHEUMATOL, V18, P425, DOI 10.1007/s100670050132
   Korzets Z, 1998, NEPHROL DIAL TRANSPL, V13, P2953, DOI 10.1093/ndt/13.11.2953
   KOVALCHIK MT, 1978, ANN INTERN MED, V89, P881, DOI 10.7326/0003-4819-89-6-881
   Kuwana M, 2003, J RHEUMATOL, V30, P2392
   LAM M, 1992, NEW ENGL J MED, V326, P1435
   LEROY EC, 1978, AM J MED, V64, P974, DOI 10.1016/0002-9343(78)90452-7
   Lian ECY, 2005, SEMIN THROMB HEMOST, V31, P625, DOI 10.1055/s-2005-925468
   LOPEZOVEJERO JA, 1979, NEW ENGL J MED, V300, P1417, DOI 10.1056/NEJM197906213002505
   LUNSETH JH, 1951, ARCH INTERN MED, V88, P783, DOI 10.1001/archinte.1951.03810120084008
   Manadan AM, 2005, SEMIN ARTHRITIS RHEU, V34, P683, DOI 10.1016/j.semarthrit.2004.08.008
   Mandai S, 2012, INTERNAL MED, V51, P1567, DOI 10.2169/internalmedicine.51.6924
   MCWHORTER JE, 1974, AM J MED, V57, P566, DOI 10.1016/0002-9343(74)90008-4
   MITNICK PD, 1978, NEW ENGL J MED, V299, P871, DOI 10.1056/NEJM197810192991606
   MOLINA JF, 1995, J RHEUMATOL, V22, P557
   Montanelli G, 2013, CLIN EXP RHEUMATOL, V31, pS135
   Mouthon L, 2011, HUM PATHOL, V42, P95, DOI 10.1016/j.humpath.2010.05.018
   Nishijima C, 2001, RHEUMATOLOGY, V40, P406, DOI 10.1093/rheumatology/40.4.406
   Nunokawa T, 2012, AM J THER
   OKANO Y, 1993, ANN INTERN MED, V119, P1005, DOI 10.7326/0003-4819-119-10-199311150-00007
   Penn H, 2007, QJM-INT J MED, V100, P485, DOI 10.1093/qjmed/hcm052
   Penn H, 2013, QJM-INT J MED, V106, P839, DOI 10.1093/qjmed/hct111
   Pham PTT, 2005, AM J TRANSPLANT, V5, P2565, DOI 10.1111/j.1600-6143.2005.01035.x
   Phan TG, 1999, J RHEUMATOL, V26, P2489
   Rajendran PR, 2005, JCR-J CLIN RHEUMATOL, V11, P205, DOI 10.1097/01.rhu.0000173220.45196.75
   Rivolta R, 1996, ARTHRITIS RHEUM, V39, P1030, DOI 10.1002/art.1780390622
   Scorza R, 1997, J RHEUMATOL, V24, P1944
   Shah AA, 2010, ARTHRITIS RHEUM-US, V62, P2787, DOI 10.1002/art.27549
   Shanmugam VK, 2011, CLIN RHEUMATOL, V30, P1363, DOI 10.1007/s10067-011-1766-6
   SHARNOFF JG, 1951, JAMA-J AM MED ASSOC, V145, P1230, DOI 10.1001/jama.1951.02920340008003
   Steen VD, 2000, ANN INTERN MED, V133, P600, DOI 10.7326/0003-4819-133-8-200010170-00010
   Steen VD, 1997, ARTHRITIS RHEUM, V40, P1146, DOI 10.1002/art.1780400620
   Steen VD, 2005, SEMIN ARTHRITIS RHEU, V35, P35, DOI 10.1016/j.semarthrit.2005.03.005
   Steen VD, 2005, J RHEUMATOL, V32, P649
   Steen VD, 2003, CLIN EXP RHEUMATOL, V21, pS29
   STEEN VD, 1989, ARTHRITIS RHEUM-US, V32, P151, DOI 10.1002/anr.1780320207
   STEEN VD, 1982, ANN INTERN MED, V97, P652, DOI 10.7326/0003-4819-97-5-652
   Steen VD, 1998, ARTHRITIS RHEUM, V41, P1613, DOI 10.1002/1529-0131(199809)41:9<1613::AID-ART11>3.0.CO;2-O
   STEEN VD, 1990, ANN INTERN MED, V113, P352, DOI 10.7326/0003-4819-113-5-352
   STEEN VD, 1984, AM J MED, V76, P779, DOI 10.1016/0002-9343(84)90986-0
   STEEN VD, 1984, ARTHRITIS RHEUM-US, V27, P125, DOI 10.1002/art.1780270202
   STEEN VD, 1990, RHEUM DIS CLIN N AM, V16, P1
   STONE RA, 1974, AM J MED, V56, P119, DOI 10.1016/0002-9343(74)90757-8
   Stratton RJ, 1998, QJM-INT J MED, V91, P561, DOI 10.1093/qjmed/91.8.561
   Sugimoto Toshiro, 2006, Mod Rheumatol, V16, P309
   Teixeira L, 2008, ANN RHEUM DIS, V67, P110, DOI 10.1136/ard.2006.066985
   Trang G, 2012, RHEUMATOL INT, V32, P645, DOI 10.1007/s00296-010-1697-6
   TRAUB YM, 1983, MEDICINE, V62, P335, DOI 10.1097/00005792-198311000-00001
   TROSTLE DC, 1988, ARTHRITIS RHEUM-US, V31, P393, DOI 10.1002/art.1780310311
   Walker JG, 2003, INTERN MED J, V33, P216, DOI 10.1046/j.1445-5994.2003.00358.x
   Walker UA, 2007, ANN RHEUM DIS, V66, P754, DOI 10.1136/ard.2006.062901
   WHITMAN HH, 1982, ARTHRITIS RHEUM, V25, P241, DOI 10.1002/art.1780250301
   Wipff J, 2009, J RHEUMATOL, V36, P337, DOI 10.3899/jrheum.080622
   Yusin J, 2001, JCR-J CLIN RHEUMATOL, V7, P106, DOI 10.1097/00124743-200104000-00011
   ZAWADA ET, 1981, NEPHRON, V27, P74
NR 74
TC 39
Z9 46
U1 0
U2 2
PU MASSON EDITEUR
PI MOULINEAUX CEDEX 9
PA 21 STREET CAMILLE DESMOULINS, ISSY, 92789 MOULINEAUX CEDEX 9, FRANCE
SN 0755-4982
EI 2213-0276
J9 PRESSE MED
JI Presse Med.
PD OCT
PY 2014
VL 43
IS 10
BP E305
EP E314
DI 10.1016/j.lpm.2014.02.031
PN 2
PG 10
WC Medicine, General & Internal
WE Science Citation Index Expanded (SCI-EXPANDED)
SC General & Internal Medicine
GA AW8JR
UT WOS:000346508700005
PM 25174767
DA 2024-11-26
ER

PT J
AU Pattanaik, D
   Tabechian, D
   Varnis, C
AF Pattanaik, D
   Tabechian, D
   Varnis, C
TI Cardiac tamponade an uncommon presentation of hypertensive scleroderma
   renal crisis
SO JCR-JOURNAL OF CLINICAL RHEUMATOLOGY
LA English
DT Article
DE cardiac tamponade; renal crisis; scleroderma
ID PROGRESSIVE-SYSTEMIC-SCLEROSIS; PERICARDIAL TAMPONADE; DISEASE; FAILURE
AB Cardiac tamponade is an extremely rare manifestation of systemic sclerosis and has been reported to be a risk factor for the subsequent development of renal failure. We report the case of a 37-year-old man with recently diagnosed scleroderma who presented with chest pain and shortness of breath. He was found to have scleroderma renal crisis as well as cardiac tamponade. He responded hemodynamically to emergent pericardiocentesis and blood pressure control with angiotensin-converting enzyme inhibitors. However, the renal function deteriorated further leading to development of end-stage renal disease and required chronic hemodialysis. Although pericardial effusions are common in scleroderma, cardiac tamponade is rare. Coexistent hypertension and cardiac tamponade in scleroderma have not been described previously. Elevated systemic blood pressure can accompany and should not be used to exclude the diagnosis of cardiac tamponade. We emphasize the importance of pericardial disease as an uncommon but important cause of chest pain in patients with scleroderma.
C1 Univ Rochester, Med Ctr, Dept Med, Div Rheumatol Allergy & Immunol, Rochester, NY 14642 USA.
C3 University of Rochester
RP Pattanaik, D (corresponding author), Univ Texas, Hlth Sci Ctr, Div Rheumatol, Mail Code 7868,7703 Floyd Curl Dr, San Antonio, TX 78229 USA.
EM pattanaik@uthscsa.edu
CR BROWN J, 1992, NEW ENGL J MED, V327, P463, DOI 10.1056/NEJM199208133270704
   CANNON PJ, 1974, MEDICINE, V53, P1, DOI 10.1097/00005792-197401000-00001
   GLADMAN DD, 1976, AM J MED, V60, P1064, DOI 10.1016/0002-9343(76)90582-9
   GOTTDIENER JS, 1979, AM J MED, V66, P391, DOI 10.1016/0002-9343(79)91057-X
   JASONIK DL, 1989, SEMIN ARTHRITIS RHEU, V19, P191
   Keskin G, 1996, CLIN EXP RHEUMATOL, V14, P701
   KILCOYNE MM, 1973, CIRCULATION, V47, P786, DOI 10.1161/01.CIR.47.4.786
   LAWRENCE ME, 1992, SOUTHERN MED J, V85, P770, DOI 10.1097/00007611-199207000-00026
   LEE RT, 1989, CLIN CARDIOL, V12, P102, DOI 10.1002/clc.4960120207
   LEVINE MJ, 1991, J AM COLL CARDIOL, V17, P59, DOI 10.1016/0735-1097(91)90704-D
   MCWHORTER JE, 1974, AM J MED, V57, P566, DOI 10.1016/0002-9343(74)90008-4
   MEDSGER TA, 1971, ANN INTERN MED, V75, P369, DOI 10.7326/0003-4819-75-3-369
   NORTON WL, 1970, ANN INTERN MED, V73, P317, DOI 10.7326/0003-4819-73-2-317
   PEREZBOCANEGRA C, 1995, ANN RHEUM DIS, V54, P687, DOI 10.1136/ard.54.8.687-b
   SATOH M, 1995, BRIT J RHEUMATOL, V34, P564
   SATTAR MA, 1990, BRIT J RHEUMATOL, V29, P306
   SMITH JW, 1979, AM J MED, V66, P28, DOI 10.1016/0002-9343(79)90478-9
   Steen VD, 1996, RHEUM DIS CLIN N AM, V22, P861, DOI 10.1016/S0889-857X(05)70305-7
   Steen VD, 1998, ARTHRITIS RHEUM, V41, P1613, DOI 10.1002/1529-0131(199809)41:9<1613::AID-ART11>3.0.CO;2-O
   UHL GS, 1979, BRIT HEART J, V42, P345
   WIGLEY FM, 1997, PRIMER RHEUMATIC DIS, P267
NR 21
TC 5
Z9 5
U1 0
U2 0
PU LIPPINCOTT WILLIAMS & WILKINS
PI PHILADELPHIA
PA 530 WALNUT ST, PHILADELPHIA, PA 19106-3621 USA
SN 1076-1608
J9 JCR-J CLIN RHEUMATOL
JI JCR-J. Clin. Rheumatol.
PD JUN
PY 2004
VL 10
IS 3
BP 125
EP 129
DI 10.1097/01.rhu.0000128872.29252.b2
PG 5
WC Rheumatology
WE Science Citation Index Expanded (SCI-EXPANDED)
SC Rheumatology
GA 832PV
UT WOS:000222280300007
PM 17043485
DA 2024-11-26
ER

PT J
AU Hoa, S
   Stern, EP
   Denton, CP
   Hudson, M
   Baron, M
   Frech, T
   Ghossein, C
   Johnson, S
   Mouthon, L
   Proudman, S
   Steen, V
   Varga, J
AF Hoa, Sabrina
   Stern, Edward P.
   Denton, Christopher P.
   Hudson, Marie
   Baron, M.
   Frech, T.
   Ghossein, C.
   Johnson, S.
   Mouthon, L.
   Proudman, S.
   Steen, V.
   Varga, J.
CA Scleroderma Clinical Trials Consor
TI Towards developing criteria for scleroderma renal crisis: A scoping
   review
SO AUTOIMMUNITY REVIEWS
LA English
DT Review
DE Scleroderma (or systemic sclerosis); Renal crisis; Definition; Scoping
   review
ID RNA-POLYMERASE-III; PROGRESSIVE SYSTEMIC-SCLEROSIS; THROMBOTIC
   THROMBOCYTOPENIC PURPURA; OXALATE NEPHROPATHY; RISK-FACTORS;
   INVOLVEMENT; ANTIBODIES; FAILURE; PATIENT; DYSFUNCTION
AB Objective: The absence of a gold standard for scleroderma renal crisis (SRC) has hindered our understanding of this problem. The objective of this scoping review was to identify the criteria used to define SRC in order to guide the development of a consensus definition for SRC.
   Methods: We conducted a search in three databases: Medline, Embase and non-Ovid Pubmed. Papers were eligible for inclusion if they were full-length articles in English whose main topic was SRC or scleroderma renal disease. Two reviewers independently screened eligible papers for final study selection. Data was extracted using a customized form. A web-based survey of members of the Scleroderma Clinical Trials Consortium was used to identify unpublished definitions of SRC
   Results: We identified 415 papers that met inclusion criteria. Forty original definitions of SRC were identified from 36 studies, 9 reviews and 2 editorials. There was significant heterogeneity in definitions. As a rule, though, in addition to new-onset hypertension and acute kidney injury, other common items used to define SRC included hypertensive encephalopathy and seizures, microangiopathic hemolytic anemia and characteristic changes on kidney biopsy. The web-based survey identified unpublished definitions of SRC that were largely consistent with the results of the published literature.
   Conclusion: SRC was defined in a minority of studies and criteria were heterogeneous. A consensus definition of SRC is urgently needed to standardize data collection on SRC and further our understanding of this serious problem. (C) 2017 Elsevier B.V. All rights reserved.
C1 [Hoa, Sabrina; Hudson, Marie] McGill Univ, Fac Med, Montreal, PQ, Canada.
   [Hoa, Sabrina; Hudson, Marie] Jewish Gen Hosp, Lady Davis Inst Med Res, Montreal, PQ, Canada.
   [Stern, Edward P.; Denton, Christopher P.] Royal Free London, Ctr Rheumatol, London, England.
   [Stern, Edward P.; Denton, Christopher P.] UCL Div Med, London, England.
   [Hudson, Marie] Jewish Gen Hosp, Div Rheumatol, Dept Med, Montreal, PQ, Canada.
C3 McGill University; McGill University; Lady Davis Institute; University
   of London; University College London; Royal Free London NHS Foundation
   Trust; University of London; University College London; McGill
   University
RP Hoa, S (corresponding author), Jewish Gen Hosp, Room A-725,3755 Cote St Catherine Rd, Montreal, PQ H3T 1E2, Canada.
EM sabrina.hoa@mcgill.ca
RI Hoa, Sabrina/KHY-5951-2024; Varga, John/AAK-6472-2021; Baron,
   Murray/AAF-9486-2019
FU Universite de Montreal's Rheumatology Program Abbvie educational grant;
   Arthritis Society; Fonds de la recherche en sante du Quebec [30945];
   Medical Research Council, United Kingdom [MR/K015230/1]; University
   College London, United Kingdom; MRC [MR/K015230/1] Funding Source: UKRI
FX S. Hoa is funded as a fellow by Universite de Montreal's Rheumatology
   Program Abbvie educational grant and by a postdoctoral fellowship award
   from The Arthritis Society.M. Hudson is funded by the Fonds de la
   recherche en sante du Quebec (grant number 30945). E.P. Stem is funded
   by the Medical Research Council, United Kingdom (grant number
   MR/K015230/1). C.P. Denton is funded by University College London,
   United Kingdom.The funding sources had no role in the design of the
   study, analysis of the data, preparation of the manuscript and decision
   to submit for publication.
CR Akamata K, 2013, EUR J DERMATOL, V23, P269, DOI 10.1684/ejd.2013.1924
   Almeida C, 2015, AUTOIMMUN REV, V14, P1087, DOI 10.1016/j.autrev.2015.07.012
   Arad U, 2011, SEMIN ARTHRITIS RHEU, V41, P223, DOI 10.1016/j.semarthrit.2010.11.001
   Arksey H., 2005, INT J SOC RES METHOD, V8, P19, DOI [10.1080/1364557032000119616, DOI 10.1080/1364557032000119616]
   Avouac J, 2016, ANN RHEUM DIS, V75, P103, DOI 10.1136/annrheumdis-2014-205295
   Bramer WM, 2016, J MED LIBR ASSOC, V104, P240, DOI 10.3163/1536-5050.104.3.014
   Caron M, 2012, J RHEUMATOL, V39, P1829, DOI 10.3899/jrheum.111417
   Chan PT, 2012, CLIN RHEUMATOL, V31, P1273, DOI 10.1007/s10067-012-2010-8
   DeMarco PJ, 2002, ARTHRITIS RHEUM-US, V46, P2983, DOI 10.1002/art.10589
   Desbois AC, 2016, AUTOIMMUN REV, V15, P417, DOI 10.1016/j.autrev.2016.01.007
   ENDO H, 1994, J RHEUMATOL, V21, P864
   Guillevin L, 2012, RHEUMATOLOGY, V51, P460, DOI 10.1093/rheumatology/ker271
   Hamaguchi Y, 2015, ARTHRITIS RHEUMATOL, V67, P2548, DOI 10.1002/art.39201
   Hamaguchi Y, 2015, ARTHRITIS RHEUMATOL, V67, P1045, DOI 10.1002/art.38994
   Hesselstrand R, 2012, SCAND J RHEUMATOL, V41, P39, DOI 10.3109/03009742.2011.610032
   Hudson M, 2014, SEMIN ARTHRITIS RHEU, V43, P666, DOI 10.1016/j.semarthrit.2013.09.008
   Iwagami M, 2011, INTERNAL MED, V50, P2413, DOI 10.2169/internalmedicine.50.5653
   Ligon CB, 2015, SEMIN ARTHRITIS RHEU, V45, P315, DOI 10.1016/j.semarthrit.2015.06.017
   Manadan AM, 2005, SEMIN ARTHRITIS RHEU, V34, P683, DOI 10.1016/j.semarthrit.2004.08.008
   Mascio HM, 2015, CLIN NEPHROL, V84, P111, DOI 10.5414/CN108406
   Montagna G L, 1997, J Clin Rheumatol, V3, P186, DOI 10.1097/00124743-199708000-00003
   Montanelli G, 2013, CLIN EXP RHEUMATOL, V31, pS135
   Mpofu S, 2003, ANN RHEUM DIS, V62, P1133, DOI 10.1136/ard.2002.002295
   Murdaca G, 2016, AUTOIMMUN REV, V15, P427, DOI 10.1016/j.autrev.2016.01.016
   Nguyen B, 2011, ARTHRITIS RHEUM-US, V63, P530, DOI 10.1002/art.30111
   Nguyen B, 2010, J RHEUMATOL, V37, P1068, DOI 10.3899/jrheum.091048
   Nihtyanova SI, 2014, ARTHRITIS RHEUMATOL, V66, P1625, DOI 10.1002/art.38390
   Nikpour M, 2011, ARTHRITIS RES THER, V13, DOI 10.1186/ar3544
   Penn H, 2007, QJM-INT J MED, V100, P485, DOI 10.1093/qjmed/hcm052
   Pham MT, 2014, RES SYNTH METHODS, V5, P371, DOI 10.1002/jrsm.1123
   Shinohara M, 2007, INTERNAL MED, V46, P1605, DOI 10.2169/internalmedicine.46.0118
   Sonia B, 2013, INDIAN J PATHOL MICR, V56, P294, DOI 10.4103/0377-4929.120403
   Steen VD, 2005, J RHEUMATOL, V32, P649
   Steen VD, 2003, CLIN EXP RHEUMATOL, V21, pS29
   Steen VD, 1998, ARTHRITIS RHEUM, V41, P1613, DOI 10.1002/1529-0131(199809)41:9<1613::AID-ART11>3.0.CO;2-O
   STEEN VD, 1984, AM J MED, V76, P779, DOI 10.1016/0002-9343(84)90986-0
   Takahashi T, 2015, BRIT J DERMATOL, V173, P681, DOI 10.1111/bjd.13779
   Teixeira L, 2008, ANN RHEUM DIS, V67, P110, DOI 10.1136/ard.2006.066985
   Terras S, 2015, INT J DERMATOL, V24
   TRAUB YM, 1983, MEDICINE, V62, P335, DOI 10.1097/00005792-198311000-00001
   van den Hoogen F, 2013, ANN RHEUM DIS, V72, P1747, DOI [10.1136/annrheumdis-2013-204424, 10.1002/art.38098]
   VANCHEESWARAN R, 1994, J RHEUMATOL, V21, P1838
   Walker JG, 2003, INTERN MED J, V33, P216, DOI 10.1046/j.1445-5994.2003.00358.x
   Yanaba K, 2012, CLIN RHEUMATOL, V31, P835, DOI 10.1007/s10067-012-1949-9
   Yusin J, 2001, JCR-J CLIN RHEUMATOL, V7, P106, DOI 10.1097/00124743-200104000-00011
NR 45
TC 34
Z9 36
U1 0
U2 11
PU ELSEVIER SCIENCE BV
PI AMSTERDAM
PA PO BOX 211, 1000 AE AMSTERDAM, NETHERLANDS
SN 1568-9972
EI 1873-0183
J9 AUTOIMMUN REV
JI Autoimmun. Rev.
PD APR
PY 2017
VL 16
IS 4
BP 407
EP 415
DI 10.1016/j.autrev.2017.02.012
PG 9
WC Immunology
WE Science Citation Index Expanded (SCI-EXPANDED)
SC Immunology
GA ES1CT
UT WOS:000399266200010
PM 28212921
OA Green Accepted, Green Submitted
DA 2024-11-26
ER

PT J
AU Bose, N
   Chiesa-Vottero, A
   Chatterjee, S
AF Bose, Nilanjana
   Chiesa-Vottero, Andres
   Chatterjee, Soumya
TI Scleroderma renal crisis
SO SEMINARS IN ARTHRITIS AND RHEUMATISM
LA English
DT Review
DE Scleroderma renal crisis; Scleroderma; Systemic sclerosis;
   Angiotensin-converting enzyme inhibitor
ID PROGRESSIVE-SYSTEMIC-SCLEROSIS; LONG-TERM OUTCOMES; RISK-FACTORS;
   PATIENT CHARACTERISTICS; KIDNEY-TRANSPLANTATION; DIFFUSE SCLERODERMA;
   ENDOTHELIN AXIS; ACE-INHIBITORS; DISEASE; SURVIVAL
AB Objectives: To discuss the pathophysiology, risk factors, clinical manifestations, diagnosis, treatment, prevention, and outcomes of scleroderma renal crisis (SRC), a serious yet potentially treatable complication of scleroderma (systemic sclerosis).
   Methods: A PubMed search for articles published up until April 2014 was conducted using the following keywords: scleroderma, systemic sclerosis, scleroderma renal crisis, renal, treatment, and prognosis. Literature was carefully reviewed, and different risk factors, treatment options, prognostic factors, and survival data were assessed.
   Results: SRC occurs in about 10% of all patients with scleroderma. It is characterized by malignant hypertension and progressive renal failure. Around 10% of SRC cases may present with normal blood pressure, termed normotensive renal crisis. The etiopathogenesis is presumed to be a series of insults to the kidneys resulting in endothelial injury, intimal proliferation, and narrowing of renal arterioles leading to decreased blood flow, hyperplasia of the juxtaglomerular apparatus, hyperreninemia, and accelerated hypertension. Risk factors include rapid skin thickening, use of certain medications such corticosteroids or cyclosporine, new-onset microangiopathic hemolytic anemia and/or thrombocytopenia, cardiac complications (pericardial effusion, congestive heart failure, and/or arrhythmias), large joint contractures, and presence of anti-RNA polymerase III antibody. Since the 1970s, with the advent of angiotensin-converting enzyme (ACE) inhibitors, mortality associated with SRC decreased from 76% to <10%. Some patients may progress to end-stage renal disease and need dialysis. Renal transplantation has improved survival, though SRC may recur in transplanted kidneys.
   Conclusions: More than 60 years after its initial description, SRC still remains an important cause of morbidity and mortality in scleroderma. Since the advent of ACE inhibitors, the prognosis of SRC has improved substantially. Prompt diagnosis and treatment may help prevent adverse outcomes and improve survival. (C) 2015 Elsevier Inc. All rights reserved.
C1 [Bose, Nilanjana; Chiesa-Vottero, Andres; Chatterjee, Soumya] Cleveland Clin, Orthopaed & Rheumatol Inst, Dept Rheumat & Immunol Dis, Cleveland, OH 44195 USA.
C3 Cleveland Clinic Foundation
RP Chatterjee, S (corresponding author), Cleveland Clin, Orthopaed & Rheumatol Inst, Dept Rheumat & Immunol Dis, 9500 Euclid Ave,Desk A50, Cleveland, OH 44195 USA.
EM chattes@ccf.org
CR Abbott KC, 2002, J NEPHROL, V15, P236
   Auspitz H., 1863, WIEN MED WSCHR, Vxiii, P755
   Barnes J, 2012, CURR OPIN RHEUMATOL, V24, P165, DOI 10.1097/BOR.0b013e32834ff2e8
   Batal I, 2010, INT J RHEUMATOL, V2010, DOI 10.1155/2010/543704
   Batal I, 2009, HUM PATHOL, V40, P332, DOI 10.1016/j.humpath.2008.08.001
   Bolster M.B., 2011, RHEUMATOLOGY, P1373
   CANNON PJ, 1974, MEDICINE, V53, P1, DOI 10.1097/00005792-197401000-00001
   Chang YJ, 1999, MEDICINE, V78, P382, DOI 10.1097/00005792-199911000-00003
   Cheung WY, 2005, AM J KIDNEY DIS, V45, P930, DOI 10.1053/j.ajkd.2005.01.007
   Chighizola CB, 2011, ARTHRITIS RHEUM-US, V63, pS573
   CLEMENTS PJ, 1994, ARTHRITIS RHEUM, V37, P67, DOI 10.1002/art.1780370110
   Codullo V, 2009, J RHEUMATOL, V36, P1464, DOI 10.3899/jrheum.080806
   Collins DA, 1996, J ROY SOC MED, V89, pP49, DOI 10.1177/014107689608900114
   DeMarco PJ, 2002, ARTHRITIS RHEUM-US, V46, P2983, DOI 10.1002/art.10589
   Denton CP, 2009, RHEUMATOLOGY, V48, P32, DOI 10.1093/rheumatology/ken483
   DENTON CP, 1994, BRIT J RHEUMATOL, V33, P90
   Dhaun N, 2009, AM J KIDNEY DIS, V54, P726, DOI 10.1053/j.ajkd.2009.02.015
   Domsic RT, 2011, ANN RHEUM DIS, V70, P104, DOI 10.1136/ard.2009.127621
   FISHER ER, 1958, ARCH PATHOL, V65, P29
   Fonseca C, 2006, ARTHRITIS RHEUM-US, V54, P3034, DOI 10.1002/art.22036
   Gibney EM, 2004, AM J TRANSPLANT, V4, P2027, DOI 10.1111/j.1600-6143.2004.00605.x
   Gliddon AE, 2007, ARTHRITIS RHEUM, V56, P3837, DOI 10.1002/art.22965
   Goetz Robert H., 1945, CLIN PROCEED, V4, P337
   Graf SW, 2012, INT J RHEUM DIS, V15, P102, DOI 10.1111/j.1756-185X.2011.01688.x
   Guillevin L, 2012, RHEUMATOLOGY, V51, P460, DOI 10.1093/rheumatology/ker271
   Halevy D, 2002, CRIT CARE CLIN, V18, P309, DOI 10.1016/S0749-0704(01)00004-5
   Hudson M, 2014, SEMIN ARTHRITIS RHEU, V43, P666, DOI 10.1016/j.semarthrit.2013.09.008
   Josselin-Mahr L, 2011, REV MED INTERNE, V32, P363, DOI 10.1016/j.revmed.2010.02.004
   Kamen DL, 2006, J RHEUMATOL, V33, P1886
   Kobayashi H, 1999, CLIN RHEUMATOL, V18, P425, DOI 10.1007/s100670050132
   KOVALCHIK MT, 1978, ANN INTERN MED, V89, P881, DOI 10.7326/0003-4819-89-6-881
   Locke IC, 1997, J RHEUMATOL, V24, P86
   LOPEZOVEJERO JA, 1979, NEW ENGL J MED, V300, P1417, DOI 10.1056/NEJM197906213002505
   Maki S, 2004, LIFE SCI, V74, P1105, DOI 10.1016/j.lfs.2003.07.034
   Masugi M, 1938, VIRCHOWS ARCH A, V302, P39, DOI 10.1007/BF02595129
   MOORE HC, 1952, LANCET, V262, P68
   Mouthon L, 2011, HUM PATHOL, V42, P95, DOI 10.1016/j.humpath.2010.05.018
   Nguyen B, 2011, ARTHRITIS RHEUM-US, V63, P530, DOI 10.1002/art.30111
   Nguyen B, 2010, J RHEUMATOL, V37, P1068, DOI 10.3899/jrheum.091048
   Nihtyanova SI, 2010, QJM-INT J MED, V103, P109, DOI 10.1093/qjmed/hcp174
   Nihtyanova SI, 2009, RHEUMATOLOGY, V48, P1218, DOI 10.1093/rheumatology/kep215
   Penn H, 2007, QJM-INT J MED, V100, P485, DOI 10.1093/qjmed/hcm052
   Penn H, 2013, QJM-INT J MED, V106, P839, DOI 10.1093/qjmed/hct111
   Penn H, 2008, CURR OPIN RHEUMATOL, V20, P692, DOI 10.1097/BOR.0b013e3283108df7
   Pham PTT, 2005, AM J TRANSPLANT, V5, P2565, DOI 10.1111/j.1600-6143.2005.01035.x
   RICHARDSON JA, 1973, ARTHRITIS RHEUM-US, V16, P265, DOI 10.1002/art.1780160220
   Scheja A, 2009, SCAND J RHEUMATOL, V38, P295, DOI 10.1080/03009740802629424
   Steen VD, 2000, ANN INTERN MED, V133, P600, DOI 10.7326/0003-4819-133-8-200010170-00010
   Steen VD, 2003, RHEUM DIS CLIN N AM, V29, P315, DOI 10.1016/S0889-857X(03)00016-4
   Steen VD, 2005, SEMIN ARTHRITIS RHEU, V35, P35, DOI 10.1016/j.semarthrit.2005.03.005
   Steen VD, 2005, J RHEUMATOL, V32, P649
   Steen VD, 2003, CLIN EXP RHEUMATOL, V21, pS29
   Steen VD, 1998, ARTHRITIS RHEUM, V41, P1613, DOI 10.1002/1529-0131(199809)41:9<1613::AID-ART11>3.0.CO;2-O
   STEEN VD, 1990, ANN INTERN MED, V113, P352, DOI 10.7326/0003-4819-113-5-352
   STEEN VD, 1984, AM J MED, V76, P779, DOI 10.1016/0002-9343(84)90986-0
   Steen VD, 2007, ANN RHEUM DIS, V66, P940, DOI 10.1136/ard.2006.066068
   Talbott JH, 1939, ARCH INTERN MED, V63, P476, DOI 10.1001/archinte.1939.00180200045005
   Teixeira L, 2008, ANN RHEUM DIS, V67, P110, DOI 10.1136/ard.2006.066985
   Tormey VJ, 2001, RHEUMATOLOGY, V40, P1157, DOI 10.1093/rheumatology/40.10.1157
   Torok KS, 2008, ARTHRITIS RHEUM, V58, pS377
   Trang G, 2012, RHEUMATOL INT, V32, P645, DOI 10.1007/s00296-010-1697-6
   TRAUB YM, 1983, MEDICINE, V62, P335, DOI 10.1097/00005792-198311000-00001
   Walker JG, 2003, INTERN MED J, V33, P216, DOI 10.1046/j.1445-5994.2003.00358.x
   Walker UA, 2007, ANN RHEUM DIS, V66, P754, DOI 10.1136/ard.2006.062901
   WOODHALL PB, 1976, JAMA-J AM MED ASSOC, V236, P1032, DOI 10.1001/jama.236.9.1032
   Yanaba K, 2012, CLIN RHEUMATOL, V31, P835, DOI 10.1007/s10067-012-1949-9
   Zhu MS, 2014, INT UROL NEPHROL, V46, P1969, DOI 10.1007/s11255-013-0560-6
NR 67
TC 86
Z9 91
U1 1
U2 9
PU W B SAUNDERS CO-ELSEVIER INC
PI PHILADELPHIA
PA 1600 JOHN F KENNEDY BOULEVARD, STE 1800, PHILADELPHIA, PA 19103-2899 USA
SN 0049-0172
EI 1532-866X
J9 SEMIN ARTHRITIS RHEU
JI Semin. Arthritis Rheum.
PD JUN
PY 2015
VL 44
IS 6
BP 687
EP 694
DI 10.1016/j.semarthrit.2014.12.001
PG 8
WC Rheumatology
WE Science Citation Index Expanded (SCI-EXPANDED)
SC Rheumatology
GA CK6EB
UT WOS:000356320200012
PM 25613774
DA 2024-11-26
ER

PT J
AU Mascio, HM
   Joya, CA
   Plasse, RA
   Baker, TP
   Flessner, MF
   Nee, R
AF Mascio, Heather M.
   Joya, Christie A.
   Plasse, Richard A.
   Baker, Thomas P.
   Flessner, Michael F.
   Nee, Robert
TI An unusual cause of acute kidney injury due to oxalate nephropathy in
   systemic scleroderma
SO CLINICAL NEPHROLOGY
LA English
DT Article
DE oxalate nephropathy; acute kidney injury; scleroderma
ID RENAL-FAILURE; OXALOBACTER-FORMIGENES; DISEASE; SCLEROSIS
AB Oxalate nephropathy is an uncommon cause of acute kidney injury. Far rarer is its association with scleroderma, with only one other published case report in the literature. We report a case of a 75-year-old African-American female with a history of systemic scleroderma manifested by chronic pseudo-obstruction and small intestinal bacterial overgrowth (SIBO) treated with rifaximin, who presented with acute kidney injury with normal blood pressure. A renal biopsy demonstrated extensive acute tubular injury with numerous intratubular birefringent crystals, consistent with oxalate nephropathy. We hypothesize that her recent treatment with rifaximin for SIBO and decreased intestinal transit time in pseudo-obstruction may have significantly increased intestinal oxalate absorption, leading to acute kidney injury. Oxalate nephropathy should be considered in the differential diagnosis of acute kidney injury in scleroderma with normotension, and subsequent evaluation should be focused on bowel function to include alterations in gut flora due to antibiotic administration.
C1 [Mascio, Heather M.; Nee, Robert] Walter Reed Natl Mil Med Ctr, Serv Nephrol, Bethesda, MD 20889 USA.
   [Joya, Christie A.; Plasse, Richard A.] Walter Reed Natl Mil Med Ctr, Dept Med, Bethesda, MD 20889 USA.
   [Baker, Thomas P.] Def Hlth Agcy, Joint Pathol Ctr, Silver Spring, MD USA.
   [Flessner, Michael F.] NIDDK, NIH, Bethesda, MD 20892 USA.
C3 Walter Reed National Military Medical Center; Walter Reed National
   Military Medical Center; National Institutes of Health (NIH) - USA; NIH
   National Institute of Diabetes & Digestive & Kidney Diseases (NIDDK)
RP Nee, R (corresponding author), Walter Reed Natl Mil Med Ctr, Serv Nephrol, 8901 Wisconsin Ave, Bethesda, MD 20889 USA.
EM robert.nee.civ@mail.mil
RI Nee, Robert/AAD-3838-2022
CR Bobrowski AE, 2006, EXPERT OPIN PHARMACO, V7, P1887, DOI 10.1517/14656566.7.14.1887
   Caron M, 2012, J RHEUMATOL, V39, P1829, DOI 10.3899/jrheum.111417
   Cartery C, 2011, CLIN J AM SOC NEPHRO, V6, P1895, DOI 10.2215/CJN.00010111
   Clifford-Mobley O, 2014, ANN CLIN BIOCH
   HARPER J, 1991, POSTGRAD MED J, V67, P219, DOI 10.1136/pgmj.67.785.219
   HAUTMANN RE, 1993, J UROLOGY, V149, P1401, DOI 10.1016/S0022-5347(17)36400-5
   Herlitz LC, 2012, ARCH PATHOL LAB MED, V136, P713, DOI 10.5858/arpa.2011-0565-RA
   Hudson M, 2014, J AUTOIMMUN, V48-49, P38, DOI 10.1016/j.jaut.2013.11.004
   Hueppelshaeuser R, 2012, PEDIATR NEPHROL, V27, P1103, DOI 10.1007/s00467-012-2126-8
   Jiang JQ, 2011, J UROLOGY, V186, P135, DOI 10.1016/j.juro.2011.03.006
   Kamen DL, 2006, J RHEUMATOL, V33, P1886
   Kelly JP, 2011, J ENDOUROL, V25, P673, DOI 10.1089/end.2010.0462
   Knauf F, 2013, KIDNEY INT, V84, P895, DOI 10.1038/ki.2013.207
   Kurts C, 2013, KIDNEY INT, V84, P859, DOI 10.1038/ki.2013.251
   Maes B, 2000, AM J KIDNEY DIS, V36, part. no., DOI 10.1053/ajkd.2000.16215
   Matos V, 1999, AM J KIDNEY DIS, V34
   MORGAN SH, 1987, NEPHRON, V46, P253, DOI 10.1159/000184364
   Mpofu S, 2003, ANN RHEUM DIS, V62, P1133, DOI 10.1136/ard.2002.002295
   Nikou GC, 2007, JCR-J CLIN RHEUMATOL, V13, P119, DOI 10.1097/RHU.0b013e3180645d2a
   Ojetti V, 2009, EXPERT OPIN DRUG MET, V5, P675, DOI 10.1517/17425250902973695
   Penn H, 2008, CURR OPIN RHEUMATOL, V20, P692, DOI 10.1097/BOR.0b013e3283108df7
   Robijn S, 2011, KIDNEY INT, V80, P1146, DOI 10.1038/ki.2011.287
   Savarino E, 2013, RHEUMATOLOGY, V52, P1095, DOI 10.1093/rheumatology/kes429
   Shanmugam VK, 2012, CURR OPIN RHEUMATOL, V24, P669, DOI 10.1097/BOR.0b013e3283588dcf
   Siener R, 2013, KIDNEY INT, V83, P1144, DOI 10.1038/ki.2013.104
   Siva S, 2009, BJU INT, V103, P18, DOI 10.1111/j.1464-410X.2008.08122.x
   Steen VD, 2005, J RHEUMATOL, V32, P649
NR 27
TC 3
Z9 3
U1 0
U2 4
PU DUSTRI-VERLAG DR KARL FEISTLE
PI DEISENHOFEN-MUENCHEN
PA BAHNHOFSTRASSE 9 POSTFACH 49, D-82032 DEISENHOFEN-MUENCHEN, GERMANY
SN 0301-0430
J9 CLIN NEPHROL
JI Clin. Nephrol.
PD AUG
PY 2015
VL 84
IS 2
BP 111
EP 115
DI 10.5414/CN108406
PG 5
WC Urology & Nephrology
WE Science Citation Index Expanded (SCI-EXPANDED)
SC Urology & Nephrology
GA CV8JV
UT WOS:000364531400008
PM 25500295
DA 2024-11-26
ER

PT J
AU Sanada, H
   Hara, S
   Horita, M
   Kawahara, H
   Yoshida, M
   Takahashi, Y
   Tsuge, S
   Zoshima, T
   Nishioka, R
   Ito, K
   Mizushima, I
   Matsushita, T
   Kawano, M
AF Sanada, Hajime
   Hara, Satoshi
   Horita, Makoto
   Kawahara, Hiroyuki
   Yoshida, Misaki
   Takahashi, Yoshinori
   Tsuge, Shunsuke
   Zoshima, Takeshi
   Nishioka, Ryo
   Ito, Kiyoaki
   Mizushima, Ichiro
   Matsushita, Takashi
   Kawano, Mitsuhiro
TI De novo normotensive scleroderma renal crisis six years after
   living-donor renal transplantation in a patient with overlapping
   systemic sclerosis/systemic lupus erythematosus syndrome: a case report
SO BMC NEPHROLOGY
LA English
DT Article
DE Scleroderma renal crisis; Systemic sclerosis; Kidney transplantation
ID THROMBOTIC MICROANGIOPATHY; KIDNEY-TRANSPLANTATION; ALLOGRAFT
AB BackgroundScleroderma renal crisis (SRC) is a critical kidney involvement of systemic sclerosis (SSc), often resulting in end-stage renal disease. Although the recurrence of SRC in the allograft has been reported, the development of de novo SRC after kidney transplantation has not been reported. Furthermore, normotensive SRC, which rarely occurs, makes prompt diagnosis more challenging. This fact should be recognized widely among nephrologists.Case presentationWe report a 37-year-old Japanese man with overlapping SSc/systemic lupus erythematous syndrome who developed normotensive SRC in the transplanted kidney shortly after glucocorticoid escalation. Six years prior to admission, he underwent an ABO-compatible living donor kidney transplantation because of lupus nephritis. He was admitted to our hospital for gradually worsening kidney dysfunction. A kidney biopsy showed idiopathic granulomatous interstitial nephritis and high-dose prednisolone was prescribed. Although renal function improved tentatively, it deteriorated again a week later. A secondary kidney biopsy revealed acute thrombotic microangiopathy, leading to the diagnosis of normotensive SRC because all other causes were excluded, and blood pressure was within normal range. Adding an angiotensin-converting enzyme inhibitor and tapering glucocorticoid slowed the speed of deterioration of his kidney function, but he finally required hemodialysis induction.ConclusionsSRC can newly develop even in the transplanted kidney, especially when high-dose glucocorticoid is administered. Normotensive SRC makes the diagnosis challenging, so nephrologists should carefully monitor patients with SSc and transplanted kidneys to treat SRC promptly.
C1 [Sanada, Hajime; Hara, Satoshi; Horita, Makoto; Kawahara, Hiroyuki; Yoshida, Misaki; Takahashi, Yoshinori; Tsuge, Shunsuke; Zoshima, Takeshi; Nishioka, Ryo; Ito, Kiyoaki; Mizushima, Ichiro; Kawano, Mitsuhiro] Kanazawa Univ Hosp, Dept Rheumatol, 13-1 Takara Machi, Kanazawa, Ishikawa, Japan.
   [Matsushita, Takashi] Kanazawa Univ, Grad Sch Med Sci, Dept Dermatol, Kanazawa, Japan.
C3 Kanazawa University; Kanazawa University
RP Hara, S (corresponding author), Kanazawa Univ Hosp, Dept Rheumatol, 13-1 Takara Machi, Kanazawa, Ishikawa, Japan.
EM satoshihara@staff.kanazawa-u.ac.jp
RI Hara, Satoshi/AAA-3930-2020
OI Hara, Satoshi/0000-0002-3640-4133
CR Bertrand D, 2017, TRANSPL INT, V30, P256, DOI 10.1111/tri.12923
   Bren A, 2005, TRANSPL P, V37, P1889, DOI 10.1016/j.transproceed.2005.02.112
   De Keyzer K, 2010, AM J NEPHROL, V32, P491, DOI 10.1159/000321328
   Denton CP, 2017, LANCET, V390, P1685, DOI 10.1016/S0140-6736(17)30933-9
   Garg N, 2018, TRANSPLANT REV-ORLAN, V32, P58, DOI 10.1016/j.trre.2017.10.001
   Gibney EM, 2004, AM J TRANSPLANT, V4, P2027, DOI 10.1111/j.1600-6143.2004.00605.x
   HELFRICH DJ, 1989, ARTHRITIS RHEUM-US, V32, P1128, DOI 10.1002/anr.1780320911
   Iudici Michele, 2013, Clin Exp Rheumatol, V31, P157
   Java A, 2015, TRANSPL INT, V28, P1121, DOI 10.1111/tri.12582
   Nunokawa T, 2014, AM J THER, V21, pE130, DOI 10.1097/MJT.0b013e3182583ba1
   Pham PTT, 2005, AM J TRANSPLANT, V5, P2565, DOI 10.1111/j.1600-6143.2005.01035.x
   Steen VD, 2003, RHEUM DIS CLIN N AM, V29, P315, DOI 10.1016/S0889-857X(03)00016-4
   Steen VD, 1998, ARTHRITIS RHEUM, V41, P1613, DOI 10.1002/1529-0131(199809)41:9<1613::AID-ART11>3.0.CO;2-O
   Woodworth TG, 2016, NAT REV NEPHROL, V12, P678, DOI 10.1038/nrneph.2016.124
   Yamashita H, 2019, RHEUMATOLOGY, V58, P2099, DOI 10.1093/rheumatology/kez435
   Zarifian A, 1999, KIDNEY INT, V55, P2457, DOI 10.1046/j.1523-1755.1999.00492.x
NR 16
TC 0
Z9 0
U1 0
U2 0
PU BMC
PI LONDON
PA CAMPUS, 4 CRINAN ST, LONDON N1 9XW, ENGLAND
EI 1471-2369
J9 BMC NEPHROL
JI BMC Nephrol.
PD DEC 4
PY 2023
VL 24
IS 1
AR 355
DI 10.1186/s12882-023-03416-7
PG 6
WC Urology & Nephrology
WE Science Citation Index Expanded (SCI-EXPANDED)
SC Urology & Nephrology
GA AE1Q4
UT WOS:001116698900002
PM 38049714
OA gold
DA 2024-11-26
ER

PT J
AU Penn, H
   Denton, CP
AF Penn, Henry
   Denton, Christopher P.
TI Diagnosis, management and prevention of scleroderma renal disease
SO CURRENT OPINION IN RHEUMATOLOGY
LA English
DT Review
DE angiotensin-converting enzyme inhibitor; dialysis; scleroderma renal
   crisis; survival study
ID OF-THE-LITERATURE; PROGRESSIVE SYSTEMIC-SCLEROSIS; LONG-TERM OUTCOMES;
   RNA-POLYMERASE-III; NORMOTENSIVE SCLERODERMA; CRESCENTIC
   GLOMERULONEPHRITIS; RAYNAUDS-PHENOMENON; CONTROLLED-TRIAL;
   D-PENICILLAMINE; CRISIS
AB Purpose of review Renal complications are important in scleroderma (systemic sclerosis) and include scleroderma renal crisis. This is a medical emergency that requires careful management. Recent cohort studies have highlighted key aspects of management and outcome and these are reviewed.
   Recent findings Two recent articles have reported the course of scleroderma renal crisis, and examined risk factors, clinical outcomes and prognostic markers in large contemporary scleroderma cohorts. Diffuse skin disease, early rapidly progressing skin disease, anti-RNA polymerase antibodies and genetic factors are all nonmodifiable risk factors. Use of corticosteroids is associated with scleroderma renal crisis. Over half of cases of scleroderma renal crisis require dialysis; just under half of these will be able to discontinue dialysis over the following 2 years. Despite clear improvement in 12-month survival, which is a testament to the efficacy of angiotensin-converting enzyme inhibitors in renal crisis, long-term mortality remains significant, especially with ongoing dialysis.
   Summary Renal involvement remains a major complication of scleroderma. Long-term outcome after renal crisis remains poor despite the use of angiotensin-converting enzyme inhibitors. There is no evidence at present to support the use of angiotensin-converting enzyme inhibitors prophylactically. The mechanisms and significance of chronic renal impairment in scleroderma need to be better defined.
C1 [Penn, Henry; Denton, Christopher P.] Royal Free Hosp, Ctr Rheumatol, London NW3 2QG, England.
C3 University of London; University College London; Royal Free London NHS
   Foundation Trust; UCL Medical School
RP Denton, CP (corresponding author), Royal Free Hosp, Ctr Rheumatol, Pond St, London NW3 2QG, England.
EM c.denton@medsch.ucl.ac.uk
CR Arnaud L, 2007, CLIN NEPHROL, V68, P165
   Bashandy HG, 2006, SOUTH MED J, V99, P870, DOI 10.1097/01.smj.0000229871.68911.67
   Bryan C, 1996, BRIT J RHEUMATOL, V35, P1122
   Bunn CC, 1998, BRIT J RHEUMATOL, V37, P15
   Casari S, 2002, J RHEUMATOL, V29, P2666
   Caskey FJ, 1997, LANCET, V349, P620, DOI 10.1016/S0140-6736(05)61568-1
   Cheung WY, 2005, AM J KIDNEY DIS, V45, P930, DOI 10.1053/j.ajkd.2005.01.007
   DeMarco PJ, 2002, ARTHRITIS RHEUM-US, V46, P2983, DOI 10.1002/art.10589
   Denton CP, 2000, BEST PRACT RES CL RH, V14, P17, DOI 10.1053/berh.1999.0075
   Derk CT, 2003, J RHEUMATOL, V30, P1616
   Dziadzio M, 1999, ARTHRITIS RHEUM-US, V42, P2646, DOI 10.1002/1529-0131(199912)42:12<2646::AID-ANR21>3.0.CO;2-T
   Fonseca C, 2007, J RHEUMATOL, V34, P903
   Fonseca C, 2006, ARTHRITIS RHEUM-US, V54, P3034, DOI 10.1002/art.22036
   Gibney EM, 2004, AM J TRANSPLANT, V4, P2027, DOI 10.1111/j.1600-6143.2004.00605.x
   Gliddon AE, 2007, ARTHRITIS RHEUM, V56, P3837, DOI 10.1002/art.22965
   Haviv YS, 1998, RENAL FAILURE, V20, P733, DOI 10.3109/08860229809045170
   HELFRICH DJ, 1989, ARTHRITIS RHEUM-US, V32, P1128, DOI 10.1002/anr.1780320911
   Kamen DL, 2006, J RHEUMATOL, V33, P1886
   Kingdon EJ, 2003, RHEUMATOLOGY, V42, P26, DOI 10.1093/rheumatology/keg023
   Kobayashi H, 1999, CLIN RHEUMATOL, V18, P425, DOI 10.1007/s100670050132
   Kohno K, 2000, CLIN NEPHROL, V53, P479
   Martini G, 2006, ARTHRITIS RHEUM-US, V54, P3971, DOI 10.1002/art.22207
   Parker JC, 2008, RHEUMATOLOGY, V47, P976, DOI 10.1093/rheumatology/ken201
   Penn H, 2007, QJM-INT J MED, V100, P485, DOI 10.1093/qjmed/hcm052
   Pham PTT, 2005, AM J TRANSPLANT, V5, P2565, DOI 10.1111/j.1600-6143.2005.01035.x
   Santiago M, 2007, J RHEUMATOL, V34, P1528
   Scorza R, 1997, J RHEUMATOL, V24, P1944
   Steen VD, 2000, ANN INTERN MED, V133, P600, DOI 10.7326/0003-4819-133-8-200010170-00010
   Steen VD, 2003, RHEUM DIS CLIN N AM, V29, P315, DOI 10.1016/S0889-857X(03)00016-4
   Steen VD, 2005, J RHEUMATOL, V32, P649
   Steen VD, 1998, ARTHRITIS RHEUM, V41, P1613, DOI 10.1002/1529-0131(199809)41:9<1613::AID-ART11>3.0.CO;2-O
   STEEN VD, 1990, ANN INTERN MED, V113, P352, DOI 10.7326/0003-4819-113-5-352
   STEEN VD, 1984, AM J MED, V76, P779, DOI 10.1016/0002-9343(84)90986-0
   Teixeira L, 2008, ANN RHEUM DIS, V67, P110, DOI 10.1136/ard.2006.066985
   Tormey VJ, 2001, RHEUMATOLOGY, V40, P1157, DOI 10.1093/rheumatology/40.10.1157
   TRAUB YM, 1983, MEDICINE, V62, P335, DOI 10.1097/00005792-198311000-00001
   Walker JG, 2003, INTERN MED J, V33, P216, DOI 10.1046/j.1445-5994.2003.00358.x
NR 37
TC 69
Z9 78
U1 0
U2 2
PU LIPPINCOTT WILLIAMS & WILKINS
PI PHILADELPHIA
PA 530 WALNUT ST, PHILADELPHIA, PA 19106-3621 USA
SN 1040-8711
J9 CURR OPIN RHEUMATOL
JI Curr. Opin. Rheumatol.
PD NOV
PY 2008
VL 20
IS 6
BP 692
EP 696
DI 10.1097/BOR.0b013e3283108df7
PG 5
WC Rheumatology
WE Science Citation Index Expanded (SCI-EXPANDED)
SC Rheumatology
GA 374LW
UT WOS:000261045900009
PM 18946330
DA 2024-11-26
ER

PT J
AU Tonsawan, P
   Talabthong, K
   Puapairoj, A
   Foocharoen, C
AF Tonsawan, Pantipa
   Talabthong, Komkid
   Puapairoj, Anucha
   Foocharoen, Chingching
TI Renal pathology and clinical associations in systemic sclerosis: a
   historical cohort study
SO INTERNATIONAL JOURNAL OF GENERAL MEDICINE
LA English
DT Article
DE scleroderma; renal biopsy; glomerular disease; scleroderma renal crisis
ID SCLERODERMA; CRISIS; DISEASE; INVOLVEMENT; CLASSIFICATION; HYPERTENSION;
   MANIFESTATIONS; PREVALENCE; SURVIVAL; FEATURES
AB Background: The information guiding the treatment decision(s) for renal diseases in systemic sclerosis (SSc) is the renal pathological finding. This study aimed to evaluate the renal pathological diagnosis and its clinical feature among SSc.
   Method: A historical cohort study was performed on adult Thai SSc patients who underwent renal biopsy during January 2005-December 2016. The renal pathologic findings and patient clinical characteristics were reviewed. Chi-square or Fisher's exact test was applied to analyze the association between clinical manifestation and renal pathology.
   Results: Of the 26 SSc patients identified (77% female), 46% had the diffuse cutaneous SSc subtype. The mean age at the time of biopsy was 53.2 +/- 14.4 years and median duration of disease was 2.4 years (IQR 0.5-7.0). Rapidly progressive glomerulonephritis (RPGN) was the most common renal manifestation (53.9%) followed by nephrotic syndrome (19.2%) and nephritis (11.5%). The pathological diagnosis included lupus nephritis (LN) class IV (26.9%), LN class V (19.2%), scleroderma renal crisis (SRC; 19.3%), progressive renal disease in scleroderma (7.7%), and IgA nephropathy (7.7%). The nephrotic syndrome was the most common renal feature among LN class V patients, whereas RPGN was the commonest renal presentation among LN class IV and SRC patients (p=0.001). Dialysis treatment at the time of kidney biopsy was significantly higher in SRC patients than in the other groups (p<0.001). The SRC tended to have more frequent cardiac involvement, pulmonary fibrosis, and shorter disease duration than the other groups.
   Conclusion: This is the first report of renal pathologic findings in Thai SSc patients. RPGN is the commonest renal manifestation among SSc who underwent kidney biopsy; for whom LN was the most common pathological finding. Nephrotic syndrome is a clinical feature of glomerular diseases other than renal involvement in SSc.
C1 [Tonsawan, Pantipa; Talabthong, Komkid; Foocharoen, Chingching] Khon Kaen Univ, Fac Med, Dept Med, Khon Kaen 40002, Thailand.
   [Puapairoj, Anucha] Khon Kaen Univ, Fac Med, Dept Pathol, Khon Kaen, Thailand.
C3 Khon Kaen University; Khon Kaen University
RP Foocharoen, C (corresponding author), Khon Kaen Univ, Fac Med, Dept Med, Khon Kaen 40002, Thailand.
EM fching@kku.ac.th
FU Faculty of Medicine, Khon Kaen University; Scleroderma Research Group,
   Khon Kaen University
FX The authors thank the Faculty of Medicine and the Scleroderma Research
   Group, Khon Kaen University, for its support and Mr. Bryan Roderick
   Hamman for assistance with the English-language presentation under the
   aegis of the Publication Clinic Khon Kaen University, Thailand.
CR Alharbi S, 2018, J RHEUMATOL, V45, P1406, DOI 10.3899/jrheum.170953
   Allcock RJ, 2004, RHEUMATOLOGY, V43, P596, DOI 10.1093/rheumatology/keh124
   [Anonymous], 1980, ARTHRITIS RHEUM-US, V23, P581, DOI 10.1002/art.1780230510
   Bose N, 2015, SEMIN ARTHRITIS RHEU, V44, P687, DOI 10.1016/j.semarthrit.2014.12.001
   CANNON PJ, 1974, MEDICINE, V53, P1, DOI 10.1097/00005792-197401000-00001
   Coral-Alvarado P, 2009, CLIN RHEUMATOL, V28, P757, DOI 10.1007/s10067-009-1144-9
   Denton CP, 2008, RHEUMATOLOGY, V47, pV54, DOI 10.1093/rheumatology/ken307
   Denton CP, 2009, RHEUMATOLOGY, V48, P32, DOI 10.1093/rheumatology/ken483
   Eckardt KU, 2012, KIDNEY INT SUPPL, V2, P7, DOI 10.1038/kisup.2012.8
   Emmett M, 2016, BRENNER RECTORS KIDN, V1, P754
   Ferri C, 2002, MEDICINE, V81, P139, DOI 10.1097/00005792-200203000-00004
   Fogo AB, 2017, DIAGNOSTIC ATLAS REN, P295
   Foocharoen C., 2016, KKU MED J, V2, P29
   Foocharoen C, 2016, INT J RHEUM DIS, V19, P913, DOI 10.1111/1756-185X.12884
   Foocharoen C, 2011, CLIN RHEUMATOL, V30, P1235, DOI 10.1007/s10067-011-1744-z
   Ghossein C, 2016, CURR RHEUMATOL REP, V18, DOI 10.1007/s11926-015-0551-y
   Guillevin L, 2012, RHEUMATOLOGY, V51, P460, DOI 10.1093/rheumatology/ker271
   Hamaguchi Y, 2010, J DERMATOL, V37, P42, DOI 10.1111/j.1346-8138.2009.00762.x
   Iaccarino L, 2013, AUTOIMMUN REV, V12, P363, DOI 10.1016/j.autrev.2012.06.004
   Ichikawa K, 2017, CLIN EXP NEPHROL, V21, P1024, DOI 10.1007/s10157-017-1398-5
   LEROY EC, 1988, J RHEUMATOL, V15, P202
   Luciano RL, 2019, AM J KIDNEY DIS, V73, P404, DOI 10.1053/j.ajkd.2018.10.011
   Mayes MD, 2003, ARTHRITIS RHEUM, V48, P2246, DOI 10.1002/art.11073
   Mukerjee D, 2004, RHEUMATOLOGY, V43, P461, DOI 10.1093/rheumatology/keh067
   Nepal M, 2008, ANN CLIN LAB SCI, V38, P163
   Ntoumazios SK, 2006, SEMIN ARTHRITIS RHEU, V36, P173, DOI 10.1016/j.semarthrit.2006.08.002
   O'Callaghan CA, 2004, BEST PRACT RES CL RH, V18, P411, DOI 10.1016/j.berh.2004.03.002
   Pakozdi A, 2011, J RHEUMATOL, V38, P2406, DOI 10.3899/jrheum.101248
   PANICHEEWA S, 1991, CLIN RHEUMATOL, V10, P124, DOI 10.1007/BF02207649
   Penn H, 2007, QJM-INT J MED, V100, P485, DOI 10.1093/qjmed/hcm052
   Ranque B, 2010, AUTOIMMUN REV, V9, pA311, DOI 10.1016/j.autrev.2009.11.003
   Savarino E, 2014, PRESSE MED, V43, pE279, DOI 10.1016/j.lpm.2014.03.029
   Shanmugam VK, 2012, CURR OPIN RHEUMATOL, V24, P669, DOI 10.1097/BOR.0b013e3283588dcf
   Steen VD, 2005, J RHEUMATOL, V32, P649
   Steen VD, 2003, CLIN EXP RHEUMATOL, V21, pS29
   Steen VD, 2014, PRESSE MED, V43, pE305, DOI 10.1016/j.lpm.2014.02.031
   TRAUB YM, 1983, MEDICINE, V62, P335, DOI 10.1097/00005792-198311000-00001
   TROSTLE DC, 1988, ARTHRITIS RHEUM-US, V31, P393, DOI 10.1002/art.1780310311
   Turk M, 2016, J RHEUMATOL, V43, P1350, DOI 10.3899/jrheum.151353
   van den Hoogen F, 2013, ANN RHEUM DIS, V72, P1747, DOI [10.1136/annrheumdis-2013-204424, 10.1002/art.38098]
   Wangkaew S, 2017, INT J RHEUM DIS, V20, P1562, DOI 10.1111/1756-185X.13145
   Weening JJ, 2004, J AM SOC NEPHROL, V15, P241, DOI 10.1097/01.ASN.0000108969.21691.5D
   Woodworth TG, 2016, NAT REV NEPHROL, V12, P678, DOI 10.1038/nrneph.2016.124
NR 43
TC 12
Z9 12
U1 0
U2 5
PU DOVE MEDICAL PRESS LTD
PI ALBANY
PA PO BOX 300-008, ALBANY, AUCKLAND 0752, NEW ZEALAND
EI 1178-7074
J9 INT J GEN MED
JI Int. J. Gen. Med.
PY 2019
VL 12
BP 323
EP 331
DI 10.2147/IJGM.S221471
PG 9
WC Medicine, General & Internal
WE Science Citation Index Expanded (SCI-EXPANDED)
SC General & Internal Medicine
GA IU5LL
UT WOS:000483628800002
PM 31564955
OA gold, Green Published
DA 2024-11-26
ER

PT J
AU Seiberlich, B
   Hunzelmann, N
   Krieg, T
   Weber, M
   Schulze-Lohoff, E
AF Seiberlich, B.
   Hunzelmann, N.
   Krieg, T.
   Weber, M.
   Schulze-Lohoff, E.
TI Intermediate molecular weight proteinuria and albuminuria identify
   scleroderma patients with increased morbidity
SO CLINICAL NEPHROLOGY
LA English
DT Article
DE scleroderma; systemic sclerosis; renal crisis; albuminuria; urine
   electrophoresis
ID PROGRESSIVE-SYSTEMIC-SCLEROSIS; CHRONIC KIDNEY-DISEASE; RENAL-FAILURE;
   VASCULAR DAMAGE; HYPERTENSION; CRISIS; MICROALBUMINURIA; NEPHROPATHY;
   PREDICTION; MARKER
AB Background: Renal involvement and systemic vascular damage have been shown to significantly affect prognosis in systemic sclerosis (SSC). However, it is often difficult to assess damage to the renal and systemic vasculature in SSc patients. Methods: using detailed urinary protein analysis we sought to detect scleroderma renal disease at ail early stage and to assess systemic vasculopathy due to SSc. We examined 80 patients with SSc as well as 18 healthy control subjects using urinary protein analysis including determination of urinary albumin excretion rate and urinary total protein excretion as well as urinary polyacrylamide gel electrophoresis. Results: Albuminuria was found in 25% (20/80) of the SSc patients (2.5%, macroalbuminuria, 22.5% microalbuminuria), increased total protein excretion in 17.5%, (14/80), and intermediate molecular weight proteinuria (IMWP) as determined by urine electrophoresis in 31.3% (25/80). None of these abnormalities was found in the control group (0/18). Presence of IMWP correlated with the diffuse type of Ssc (p < 0.01), gastrointestinal involvement (p < 0.05) and increased systolic blood pressure (p < 0.01). Increased total protein exertion was found to correlate with pulmonary Involvement (p < 0.05). Albuminuria was associated with prolonged duration of the disease (> 4 years) (p < 0.05) and increased systolic blood pressure (p < 0.01). Conclusions: Leakage of proteins into the urine ill patients with SSc appears to indicate not only renal involvement but also systemic vasculopathy which is associated with increased morbidity. Patients with SSC should be regularly examined using sensitive urinary protein tests such as albumin assays or urine electrophoresis, to detect kidney involvement at ail early stage.
C1 [Seiberlich, B.; Weber, M.; Schulze-Lohoff, E.] Cologne Gen Hosp, Merheim Med Ctr, Dept Med 1, Cologne, Germany.
   [Hunzelmann, N.; Krieg, T.] Univ Cologne, Dept Dermatol, D-5000 Cologne 41, Germany.
C3 University of Cologne
RP Schulze-Lohoff, E (corresponding author), Marien Hosp, Kathol Klinikum Duisburg, Med Klin, Wanheimer Str 167A, D-47053 Duisburg, Germany.
EM E.Schulze-Lohoff@uni-koeln.de
FU Deutsches Netzwerk fur Systemische Sklerodermie; Ministry of Education
   and Science of the Federal Republic of Germany [BMBF 01GM0310]
FX The study was supported by "Deutsches Netzwerk fur Systemische
   Sklerodermie" which was funded by the Ministry of Education and Science
   of the Federal Republic of Germany (BMBF 01GM0310).
CR [Anonymous], 1980, ARTHRITIS RHEUM-US, V23, P581, DOI 10.1002/art.1780230510
   Bryan C, 1999, ARTHRITIS RHEUM-US, V42, P2660, DOI 10.1002/1529-0131(199912)42:12<2660::AID-ANR23>3.0.CO;2-N
   CANNON PJ, 1974, MEDICINE, V53, P1, DOI 10.1097/00005792-197401000-00001
   COCKCROFT DW, 1976, NEPHRON, V16, P31, DOI 10.1159/000180580
   DAWNAY A, 1992, ANN RHEUM DIS, V51, P384, DOI 10.1136/ard.51.3.384
   DONOHOE JF, 1992, KIDNEY INT, V41, P462, DOI 10.1038/ki.1992.65
   FRANCOIS B, 1982, NEPHROLOGIE, V3, P85
   Gliddon AE, 2007, ARTHRITIS RHEUM, V56, P3837, DOI 10.1002/art.22965
   Go AS, 2004, NEW ENGL J MED, V351, P1296, DOI 10.1056/NEJMoa041031
   Gross O, 2003, KIDNEY INT, V63, P438, DOI 10.1046/j.1523-1755.2003.00779.x
   Hillege HL, 2002, CIRCULATION, V106, P1777, DOI 10.1161/01.CIR.0000031732.78052.81
   Hillis GS, 1997, AM J KIDNEY DIS, V30, P279, DOI 10.1016/S0272-6386(97)90065-2
   Hong CY, 2003, DIABETES CARE, V26, P338, DOI 10.2337/diacare.26.2.338
   Hostetter TH, 2004, NEW ENGL J MED, V351, P1344, DOI 10.1056/NEJMe048211
   Keuneke C, 1999, AM J KIDNEY DIS, V33, P379, DOI 10.1016/S0272-6386(99)70316-1
   Klausen K, 2004, CIRCULATION, V110, P32, DOI 10.1161/01.CIR.0000133312.96477.48
   Koliakos G, 2001, J CLIN LAB ANAL, V15, P178, DOI 10.1002/jcla.1024
   LEROY EC, 1988, J RHEUMATOL, V15, P202
   LEWIS EJ, 1993, NEW ENGL J MED, V329, P1456, DOI 10.1056/NEJM199311113292004
   NORGAARD K, 1993, DIABETOLOGIA, V36, P57, DOI 10.1007/BF00399094
   Parving HH, 2001, NEW ENGL J MED, V345, P870, DOI 10.1056/NEJMoa011489
   Rhew Elisa Y, 2004, Curr Rheumatol Rep, V6, P129, DOI 10.1007/s11926-004-0057-5
   Ritz E, 2003, NEW ENGL J MED, V348, P2349, DOI 10.1056/NEJMe030066
   Roberts PD, 2004, SMITHSONIAN, V35, P12
   Steen VD, 2005, J RHEUMATOL, V32, P649
   Steen VD, 2003, CLIN EXP RHEUMATOL, V21, pS29
   STEEN VD, 1990, ANN INTERN MED, V113, P352, DOI 10.7326/0003-4819-113-5-352
   STEEN VD, 1984, AM J MED, V76, P779, DOI 10.1016/0002-9343(84)90986-0
   STEFANOVIC V, 1991, KIDNEY INT, V40, pS21
   TRAUB YM, 1983, MEDICINE, V62, P335, DOI 10.1097/00005792-198311000-00001
   WARTHA R, 1985, P EUR DIAL TRANS, V21, P638
NR 31
TC 20
Z9 23
U1 0
U2 1
PU DUSTRI-VERLAG DR KARL FEISTLE
PI DEISENHOFEN-MUENCHEN
PA BAHNHOFSTRASSE 9 POSTFACH 49, D-82032 DEISENHOFEN-MUENCHEN, GERMANY
SN 0301-0430
J9 CLIN NEPHROL
JI Clin. Nephrol.
PD AUG
PY 2008
VL 70
IS 2
BP 110
EP 117
PG 8
WC Urology & Nephrology
WE Science Citation Index Expanded (SCI-EXPANDED)
SC Urology & Nephrology
GA 344GJ
UT WOS:000258914600003
PM 18793526
DA 2024-11-26
ER

PT J
AU Siva, B
   McDonald, SP
   Hawley, CM
   Rosman, JB
   Brown, FG
   Wiggins, KJ
   Bannister, KM
   Campbell, SB
   Johnson, DW
AF Siva, Brian
   McDonald, Stephen P.
   Hawley, Carmel M.
   Rosman, Johan B.
   Brown, Fiona G.
   Wiggins, Kathryn J.
   Bannister, Kym M.
   Campbell, Scott B.
   Johnson, David W.
TI End-stage kidney disease due to scleroderma-outcomes in 127 consecutive
   ANZDATA registry cases
SO NEPHROLOGY DIALYSIS TRANSPLANTATION
LA English
DT Article
DE end-stage renal failure; kidney failure; chronic; outcomes; progressive
   systemic sclerosis; renal function recovery
ID LONG-TERM OUTCOMES; RENAL CRISIS; PATIENT CHARACTERISTICS;
   SYSTEMIC-SCLEROSIS
AB Background. Scleroderma is an uncommon cause of end-stage kidney disease (ESKD) which carries significant morbidity and mortality risks. The aim of this study was to determine the prevalence, treatment and outcomes of scleroderma patients with ESKD.
   Methods. A study was conducted of all ESKD patients enrolled in the ANZDATA registry, who commenced dialysis between 15 May 1963 and 31 December 2005, and remained on dialysis for at least 90 days.
   Results. Of the 40 238 patients who commenced dialysis during the study period, 127 (0.3%) patients had ESKD secondary to scleroderma. Scleroderma ESKD patients were more likely than other ESKD patients to be female (72% versus 43%, P < 0.001), Caucasian (98% versus 79%, P < 0.001) and of lower BMI (22.7 +/- 4.7 versus 26.0 +/- 5.9, P < 0.001) with a higher prevalence of chronic lung disease (36 versus 14%, P < 0.001) and lower prevalence of diabetes mellitus (10% versus 32%, P < 0.001) and coronary artery disease (23% versus 35%, P = 0.01). Median survival was significantly shorter in scleroderma ESKD (2.43 years, 95% confidence interval (CI) 1.75-3.11 years) than other ESKD (6.02 years, 95% CI 5.89-6.14 years, log-rank score 55.7, P < 0.001). Renal recovery was more likely in scleroderma patients (10% versus 1%, P < 0.001) with a shorter time to recovery. Scleroderma was found to be an independent predictor for mortality (HR 2.47, 95% CI 1.99-3.05) and renal recovery (HR 11.1, 95% CI 6.37-19.4). Five year deceased donor and live donor renal allograft survival rates of recipients with scleroderma were 53 and 100%, respectively.
   Conclusions. Scleroderma is an uncommon cause of ESKD, which is associated with increased risks of both spontaneous renal recovery and mortality.
C1 [Siva, Brian; McDonald, Stephen P.; Hawley, Carmel M.; Rosman, Johan B.; Brown, Fiona G.; Wiggins, Kathryn J.; Bannister, Kym M.; Campbell, Scott B.; Johnson, David W.] ANZDATA Registry, Adelaide, SA, Australia.
   [Siva, Brian; Hawley, Carmel M.; Campbell, Scott B.; Johnson, David W.] Princess Alexandra Hosp, Dept Nephrol, Brisbane, Qld 4102, Australia.
   [McDonald, Stephen P.] Queen Elizabeth Hosp, Dept Nephrol, Adelaide, SA, Australia.
   [McDonald, Stephen P.] Queen Elizabeth Hosp, Transplantat Serv, Adelaide, SA, Australia.
   [Rosman, Johan B.] Middlemore Hosp, Renal Dept, Auckland 6, New Zealand.
   [Brown, Fiona G.] Monash Med Ctr, Dept Nephrol, Melbourne, Vic, Australia.
   [Wiggins, Kathryn J.] Royal Melbourne Hosp, Dept Nephrol, Parkville, Vic 3050, Australia.
   [Wiggins, Kathryn J.] Eastern Hlth Integrated Renal Serv, Box Hill, Vic, Australia.
   [Bannister, Kym M.] Royal Adelaide Hosp, Dept Nephrol, Adelaide, SA 5000, Australia.
C3 Princess Alexandra Hospital; Monash University; Melbourne Health; Royal
   Melbourne Hospital; Royal Adelaide Hospital
RP Johnson, DW (corresponding author), ANZDATA Registry, Adelaide, SA, Australia.
EM david_johnson@health.qld.gov.au
RI Campbell, Scott/H-8286-2013; McDonald, Stephen/G-4010-2013; Hawley,
   Carmel/C-4905-2011; Johnson, David/F-2897-2011; Rosman,
   Johan/D-5702-2013
OI Hawley, Carmel/0000-0002-1392-5649; Johnson, David/0000-0001-5491-3460;
   Rosman, Johan/0000-0003-1587-8900
FU Baxter Healthcare Pty Ltd; Fresenius Medical Care
FX D.W.J. is a consultant for Baxter Healthcare Pty Ltd and has previously
   received research funds, travel funds and speakers' honoraria from this
   company. He has also received speakers' honoraria and research grants
   from Fresenius Medical Care. K.M.B is a consultant for Baxter Healthcare
   Pty Ltd. S.P.M has received speaking honoraria from, Fresenius Australia
   and Baxter Australia. Other authors: none.
CR Abbott KC, 2002, J NEPHROL, V15, P236
   BECKETT VL, 1985, MAYO CLIN PROC, V60, P763, DOI 10.1016/S0025-6196(12)60418-2
   Levey AS, 2006, ANN INTERN MED, V145, P247, DOI 10.7326/0003-4819-145-4-200608150-00004
   LUNN M, 1995, BIOMETRICS, V51, P524, DOI 10.2307/2532940
   Penn H, 2007, QJM-INT J MED, V100, P485, DOI 10.1093/qjmed/hcm052
   Pham PTT, 2005, AM J TRANSPLANT, V5, P2565, DOI 10.1111/j.1600-6143.2005.01035.x
   Steen VD, 2000, ANN INTERN MED, V133, P600, DOI 10.7326/0003-4819-133-8-200010170-00010
   Steen VD, 2005, J RHEUMATOL, V32, P649
   STEEN VD, 1990, ANN INTERN MED, V113, P352, DOI 10.7326/0003-4819-113-5-352
   TRAUB YM, 1983, MEDICINE, V62, P335, DOI 10.1097/00005792-198311000-00001
NR 10
TC 28
Z9 29
U1 0
U2 5
PU OXFORD UNIV PRESS
PI OXFORD
PA GREAT CLARENDON ST, OXFORD OX2 6DP, ENGLAND
SN 0931-0509
J9 NEPHROL DIAL TRANSPL
JI Nephrol. Dial. Transplant.
PD OCT
PY 2011
VL 26
IS 10
BP 3165
EP 3171
DI 10.1093/ndt/gfq861
PG 7
WC Transplantation; Urology & Nephrology
WE Science Citation Index Expanded (SCI-EXPANDED)
SC Transplantation; Urology & Nephrology
GA 839EW
UT WOS:000296349200018
PM 21357212
OA Bronze
DA 2024-11-26
ER

PT J
AU Brown, AN
   Bolster, MB
AF Brown, AN
   Bolster, MB
TI Scleroderma renal crisis in pregnancy associated with massive
   proteinuria
SO CLINICAL AND EXPERIMENTAL RHEUMATOLOGY
LA English
DT Article
DE pregnancy complications; kidney diseases; scleroderma
ID SYSTEMIC-SCLEROSIS; WOMEN; HYPERTENSION; INHIBITORS
AB Scleroderma renal crisis is a well-recognized complication of systemic sclerosis (SSc) usually occurring early in the course of the disease in patients with diffuse skin involvement. We report the diagnostic challenge of a case of scleroderma renal crisis associated with massive proteinuria at approximately 20 weeks gestation in a pregnant patient with diffuse cutaneous systemic sclerosis.
C1 Med Univ S Carolina, Div Rheumatol & Immunol, Dept Med, Charleston, SC 29425 USA.
C3 Medical University of South Carolina
RP Med Univ S Carolina, Div Rheumatol & Immunol, Dept Med, 96 Jonathan Lucas St,Suite 912, Charleston, SC 29425 USA.
EM brownal@musc.edu
RI Bolster, Marcy/AAJ-9063-2020
OI Bolster, Marcy/0000-0002-5413-9345
CR *AM COLL OBST GYN, 1996, TECHN B AM COLL OBST, V219
   BAETHGE BA, 1989, ANN RHEUM DIS, V48, P776, DOI 10.1136/ard.48.9.776
   CLEMENTS PJ, 1993, J RHEUMATOL, V20, P1892
   FERRAZZANI S, 1994, AM J OBSTET GYNECOL, V171, P506, DOI 10.1016/0002-9378(94)90290-9
   KARLEN JR, 1974, OBSTET GYNECOL, V44, P349
   Katrib A, 1999, RHEUMATOL INT, V19, P61, DOI 10.1007/s002960050102
   Keuneke C, 1999, AM J KIDNEY DIS, V33, P379, DOI 10.1016/S0272-6386(99)70316-1
   Maes B, 2000, AM J KIDNEY DIS, V36, part. no., DOI 10.1053/ajkd.2000.16215
   Makkonen N, 1996, J PERINAT MED, V24, P641, DOI 10.1515/jpme.1996.24.6.641
   Omote A, 1997, INTERNAL MED, V36, P508, DOI 10.2169/internalmedicine.36.508
   SENALDI G, 1989, ARTHRITIS RHEUM-US, V32, P1262, DOI 10.1002/anr.1780321011
   SERUP J, 1983, ACTA DERM-VENEREOL, V63, P71
   Steen VD, 1999, OBSTET GYNECOL, V94, P15, DOI 10.1016/S0029-7844(99)00233-1
   Steen VD, 1997, RHEUM DIS CLIN N AM, V23, P133, DOI 10.1016/S0889-857X(05)70319-7
   Steen VD, 1996, RHEUM DIS CLIN N AM, V22, P861, DOI 10.1016/S0889-857X(05)70305-7
   STEEN VD, 1989, ARTHRITIS RHEUM-US, V32, P151, DOI 10.1002/anr.1780320207
   Steen VD, 1999, ARTHRITIS RHEUM, V42, P763, DOI 10.1002/1529-0131(199904)42:4<763::AID-ANR21>3.0.CO;2-V
   STEEN VD, 1990, ANN INTERN MED, V113, P352, DOI 10.7326/0003-4819-113-5-352
   STEEN VD, 1984, AM J MED, V76, P779, DOI 10.1016/0002-9343(84)90986-0
   WHITMAN HH, 1982, ARTHRITIS RHEUM, V25, P241, DOI 10.1002/art.1780250301
   Yamashita K, 2000, CLIN NEPHROL, V53, P296
NR 21
TC 4
Z9 4
U1 0
U2 0
PU CLINICAL & EXPER RHEUMATOLOGY
PI PISA
PA VIA SANTA MARIA 31, 56126 PISA, ITALY
SN 0392-856X
EI 1593-098X
J9 CLIN EXP RHEUMATOL
JI Clin. Exp. Rheumatol.
PD JAN-FEB
PY 2003
VL 21
IS 1
BP 114
EP 116
PG 3
WC Rheumatology
WE Science Citation Index Expanded (SCI-EXPANDED)
SC Rheumatology
GA 648UU
UT WOS:000181169600020
PM 12673902
DA 2024-11-26
ER

PT J
AU Mohamed, MW
   Al-Hammadi, M
   Hussein, AM
   Alarab, D
   Albreak, HA
   Tungekar, MF
   Dandi, B
AF Mohamed, Mohamed Wael
   Al-Hammadi, Mariam
   Hussein, Ali Mohammad
   Alarab, Daher
   Albreak, Hisham Ahmad
   Tungekar, Mohammad Fahim
   Dandi, Balaji
TI Immunotactoid glomerulopathy - an enigmatic case in the setting of nodal
   marginal zone lymphoma and systemic sclerosis sine scleroderma
SO BMC NEPHROLOGY
LA English
DT Article
DE Immunotactoid glomerulopathy; Nephrotic syndrome; Nodal marginal zone
   lymphoma; Renal biopsy; Rituximab; Systemic sclerosis sine scleroderma;
   Case report
ID FIBRILLARY; GLOMERULONEPHRITIS; DISTINCT; ENTITY
AB Background Immunotactoid Glomerulopathy (ITG) is an exceedingly rare type of glomerulopathy characterised by distinctive electron microscopic features. ITG has been linked to lymphoproliferative or autoimmune disorders. The clinical manifestations are diverse including nephrotic syndrome (NS), haematuria, acute kidney injury and end stage renal failure (ESRD). We present a case with a stage 3 Nodal Marginal Zone Lymphoma (NMZL) and systemic sclerosis sine scleroderma (SSSS), where the evolution of ITG was documented in 2 renal biopsies 19 months apart. To the best of our knowledge, no cases have been reported linking ITG to NMZL. Furthermore, there is only one non-peer reviewed report linking ITG to scleroderma. We discuss the implications of our findings and highlight the satisfactory management of the case. Case presentation A 79-year-old female with history of systemic sclerosis sine scleroderma and stage 3 NMZL presented with acute kidney injury and NS on a background of chronic kidney disease. Her first kidney biopsy showed a diffuse proliferative glomerulonephritis and her serum protein electrophoresis showed no abnormalities. She was managed satisfactorily with conservative measures. She returned 19 months later with features of fluid overload, increasing proteinuria and rising serum creatinine. A repeat serum protein electrophoresis showed excess free kappa light chains and ITG was detected in the repeat kidney biopsy. Her kidney function and proteinuria showed a good and sustained response to rituximab administered after the second biopsy. Conclusion ITG is a rare type of glomerulopathy, associated with underlying haematological malignancies and autoimmune disorders that may result in ESRD. Rituximab is one of the effective agents used in the management of ITG with haematological malignancies.
C1 [Mohamed, Mohamed Wael; Al-Hammadi, Mariam; Hussein, Ali Mohammad; Alarab, Daher; Albreak, Hisham Ahmad; Dandi, Balaji] King Hamad Univ Hosp, Internal Med Dept, Muharraq, Bahrain.
   [Albreak, Hisham Ahmad; Dandi, Balaji] King Hamad Univ Hosp, Nephrol Unit, Muharraq, Bahrain.
   [Tungekar, Mohammad Fahim] Uranologics Ltd, London, England.
   [Tungekar, Mohammad Fahim] Expressmed Labs, Manama, Bahrain.
RP Mohamed, MW (corresponding author), King Hamad Univ Hosp, Internal Med Dept, Muharraq, Bahrain.
EM Mohamed.wael@khuh.org.bh
OI Wael, Mohamed/0000-0002-9034-2084; Alhammadi, Mariam/0000-0003-2869-8079
CR ALPERS CE, 1992, AM J KIDNEY DIS, V19, P185, DOI 10.1016/S0272-6386(12)70132-4
   Alpers CE, 2008, J AM SOC NEPHROL, V19, P34, DOI 10.1681/ASN.2007070757
   Bron D, 2019, CURR OPIN ONCOL, V31, P386, DOI 10.1097/CCO.0000000000000554
   Javaugue V, 2021, KIDNEY INT, V99, P421, DOI 10.1016/j.kint.2020.06.039
   Katzmann JA, 2002, CLIN CHEM, V48, P1437
   KORBET SM, 1985, MEDICINE, V64, P228, DOI 10.1097/00005792-198507000-00004
   Korbet SM, 1996, AM J KIDNEY DIS, V27, P647, DOI 10.1016/S0272-6386(96)90098-0
   Mendes LST, 2017, BEST PRACT RES CL HA, V30, P65, DOI 10.1016/j.beha.2016.07.006
   Nasr SH, 2021, KIDNEY INT, V99, P410, DOI 10.1016/j.kint.2020.07.037
   Perry L., CASE 61 RENAL INSUFF
   Rosenstock JL, 2003, KIDNEY INT, V63, P1450, DOI 10.1046/j.1523-1755.2003.00853.x
   Schwartz MM, 2002, J AM SOC NEPHROL, V13, DOI 10.1097/01.ASN.0000013397.06964.19
   Went P, 2004, LANCET ONCOL, V5, P381, DOI 10.1016/S1470-2045(04)01495-0
   Zeineddine Nabil, 2016, J Clin Med Res, V8, P625, DOI 10.14740/jocmr2606w
NR 14
TC 0
Z9 1
U1 0
U2 1
PU BMC
PI LONDON
PA CAMPUS, 4 CRINAN ST, LONDON N1 9XW, ENGLAND
EI 1471-2369
J9 BMC NEPHROL
JI BMC Nephrol.
PD MAR 15
PY 2022
VL 23
IS 1
AR 103
DI 10.1186/s12882-022-02730-w
PG 7
WC Urology & Nephrology
WE Science Citation Index Expanded (SCI-EXPANDED)
SC Urology & Nephrology
GA ZT9OE
UT WOS:000769477100003
PM 35291980
OA gold, Green Published
DA 2024-11-26
ER

PT J
AU Yang, YY
   Zhang, L
   Tang, Y
   Zhao, YL
   Su, BH
   Fu, P
AF Yang, Yingying
   Zhang, Ling
   Tang, Yi
   Zhao, Yuliang
   Su, Baihai
   Fu, Ping
TI Systemic Sclerosis with Thrombotic Thrombocytopenia Purpura and
   Malignant Hypertension
SO RENAL FAILURE
LA English
DT Article
DE thrombotic thrombocytopenia purpura; systemic sclerosis; systemic renal
   crisis; acute renal impairment; continuous venovenous hemofiltration
AB Thrombotic thrombocytopenia purpura (TTP) is a rare clinical syndrome characterized by microangiopathic hemolytic anemia (MAHA), thrombocytopenia, neurologic symptoms, acute renal impairment, and fever. It has been seldom reported in systemic sclerosis (SSc). Systemic renal crisis is an infrequent complication of SSc, and is characterized by new onset malignant hypertension, rapidly progressive oliguric renal failure, and MAHA. In this study, we present a case of SSc of 1 month duration, with TTP accompanied by new onset malignant hypertension. The patient responded to plasmapheresis but still died of septic shock.
C1 [Yang, Yingying; Zhang, Ling; Tang, Yi; Zhao, Yuliang; Su, Baihai; Fu, Ping] Sichuan Univ, Div Nephrol, W China Hosp, Chengdu 610064, Sichuan Provinc, Peoples R China.
C3 Sichuan University
RP Fu, P (corresponding author), Sichuan Univ, Div Nephrol, W China Hosp, 37 Guoxue Alley, Chengdu 610064, Sichuan Provinc, Peoples R China.
EM fupinghx@163.com
RI yang, yingying/AFM-0902-2022
OI Su, Baihai/0000-0002-2187-8168
CR [Anonymous], 1980, ARTHRITIS RHEUM-US, V23, P581, DOI 10.1002/art.1780230510
   Batal I, 2010, INT J RHEUMATOL, V2010, DOI 10.1155/2010/543704
   Baz EMK, 2001, RENAL FAILURE, V23, P737, DOI 10.1081/JDI-100107372
   FLEISCHMAJER R, 1975, P SOC EXP BIOL MED, V150, P374
   Kapur A, 1997, J RHEUMATOL, V24, P2469
   Kwok SK, 2009, LUPUS, V18, P16, DOI 10.1177/0961203308094360
   MOORE HC, 1952, LANCET, V262, P68
   Moschcowitz E, 1925, ARCH INTERN MED, V36, P89, DOI 10.1001/archinte.1925.00120130092009
   Sadler J Evan, 2004, Hematology Am Soc Hematol Educ Program, P407
   Steen VD, 2000, ANN INTERN MED, V133, P600, DOI 10.7326/0003-4819-133-8-200010170-00010
   Steen VD, 2003, RHEUM DIS CLIN N AM, V29, P315, DOI 10.1016/S0889-857X(03)00016-4
   Tsai HM, 2010, INT J HEMATOL, V91, P1, DOI 10.1007/s12185-009-0476-1
   Walker UA, 2007, ANN RHEUM DIS, V66, P754, DOI 10.1136/ard.2006.062901
   Yu F, 2010, NEPHROL DIAL TRANSPL, V25, P145, DOI 10.1093/ndt/gfp421
NR 14
TC 0
Z9 2
U1 0
U2 3
PU TAYLOR & FRANCIS LTD
PI ABINGDON
PA 2-4 PARK SQUARE, MILTON PARK, ABINGDON OR14 4RN, OXON, ENGLAND
SN 0886-022X
EI 1525-6049
J9 RENAL FAILURE
JI Ren. Fail.
PY 2012
VL 34
IS 9
BP 1170
EP 1172
DI 10.3109/0886022X.2012.712858
PG 3
WC Urology & Nephrology
WE Science Citation Index Expanded (SCI-EXPANDED)
SC Urology & Nephrology
GA 008KQ
UT WOS:000308956200023
PM 22871138
DA 2024-11-26
ER

PT J
AU Cole, A
   Ong, VH
   Denton, CP
AF Cole, Alice
   Ong, Voon H.
   Denton, Christopher P.
TI Renal Disease and Systemic Sclerosis: an Update on Scleroderma Renal
   Crisis
SO CLINICAL REVIEWS IN ALLERGY & IMMUNOLOGY
LA English
DT Article
DE Systemic sclerosis; Scleroderma renal crisis; Thrombotic
   microangiopathy; Complement; Acute kidney injury
ID THROMBOTIC THROMBOCYTOPENIC PURPURA; POLYMERASE-III ANTIBODIES;
   ENDOTHELIN AXIS; INVOLVEMENT; ASSOCIATION; PREDICTORS; MANAGEMENT;
   DEATH; JOINT
AB Scleroderma renal crisis (SRC) is a life-threatening complication of systemic sclerosis (SSc) with a mortality of 20% at 6 months. Once the leading cause of mortality in scleroderma (SSc), it remains a serious complication, often necessitating level three care for patients affected. Whilst renal outcomes have significantly improved following the advent of angiotensin-converting enzyme inhibitor (ACEi) therapy, SRC remains a precarious challenge for clinicians, due to lack of preventative measures and the fact that patients can rapidly decline despite best medical management. Large cohort studies spanning decades have allowed clear identification of phenotypes particularly at risk of developing SRC thus allowing enhanced monitoring and early identification in those individuals. Novel urinary biomarkers for renal disease in SSc may offer a new window for early identification of SRC patients and response to treatment. Multiple studies have demonstrated increased activity of complement pathways in SRC with some anecdotal cases exhibiting serological response to treatment with eculizumab where ACEi and therapeutic plasma exchange (TPE) were not successful. Endothelin-1 blockade, a therapeutic strategy in other SSc vasculopathies, has shown potential as a target but clinical trials are yet to show a clear treatment benefit. Clear guidelines for the management of SRC are in place to standardise care and facilitate early collaboration between rheumatology and renal physicians. Outcomes following renal transplant have improved but the mortality of SRC remains high, indicating the need for continued exploration of the mechanisms precipitating and exacerbating SRC in order to develop novel therapies.
C1 [Cole, Alice; Ong, Voon H.; Denton, Christopher P.] UCL Ctr Rheumatol & Connect Tissue Dis, Royal Free Campus,Rowland Hill St, London NW3 2PF, England.
C3 University of London; University College London
RP Denton, CP (corresponding author), UCL Ctr Rheumatol & Connect Tissue Dis, Royal Free Campus,Rowland Hill St, London NW3 2PF, England.
EM c.denton@ucl.ac.uk
RI Ong, Voon/AAB-9836-2020
OI Denton, Christopher/0000-0003-3975-8938; Cole,
   Alice/0000-0003-0268-4410; Ong, Voon/0000-0001-5474-0053
CR Almaani S, 2017, CLIN J AM SOC NEPHRO, V12, P825, DOI 10.2215/CJN.05780616
   AUSPITZ H, 1863, WIEN MED WOCHENSCHR, V13, P739
   Avouac J, 2016, ANN RHEUM DIS, V75, P103, DOI 10.1136/annrheumdis-2014-205295
   Batal I, 2010, INT J RHEUMATOL, V2010, DOI 10.1155/2010/543704
   Baz EMK, 2001, RENAL FAILURE, V23, P737, DOI 10.1081/JDI-100107372
   Bérezné A, 2017, ARTHRITIS RHEUMATOL, V69
   Bose N, 2015, SEMIN ARTHRITIS RHEU, V44, P687, DOI 10.1016/j.semarthrit.2014.12.001
   Bruni C, 2019, EUR J INTERN MED, V70, P43, DOI 10.1016/j.ejim.2019.09.001
   Bunn CC, 1998, BRIT J RHEUMATOL, V37, P15
   Bütikofer L, 2020, ARTHRITIS RES THER, V22, DOI 10.1186/s13075-020-2141-2
   Butler EA, 2019, ARTHRITIS RHEUMATOL, V71, P964, DOI 10.1002/art.40809
   Cavero T, 2017, NEPHROL DIAL TRANSPL, V32, P466, DOI 10.1093/ndt/gfw453
   Cheung WY, 2005, AM J KIDNEY DIS, V45, P930, DOI 10.1053/j.ajkd.2005.01.007
   Chighizola CB, 2016, CLIN EXP RHEUMATOL, V34, pS122
   Clark KEN, 2020, OBSTET MED, V13, P105, DOI 10.1177/1753495X19878042
   CLEMENTS PJ, 1994, ARTHRITIS RHEUM, V37, P67, DOI 10.1002/art.1780370110
   DeMarco PJ, 2002, ARTHRITIS RHEUM-US, V46, P2983, DOI 10.1002/art.10589
   Denton C, 2021, SCLERODERMA CHAPTER
   Denton CP, 2009, RHEUMATOLOGY, V48, P32, DOI 10.1093/rheumatology/ken483
   Denton CP, 1995, BRIT J RHEUMATOL, V34, P1048
   Denton CP, 2004, BEST PRACT RES CL RH, V18, P271, DOI 10.1016/j.berh.2004.03.001
   Derrett-Smith E, 2014, PERTURBED RESPONSE E, P312
   Devresse A, 2016, MEDICINE, V95, DOI 10.1097/MD.0000000000004459
   Dhaun N, 2009, AM J KIDNEY DIS, V54, P726, DOI 10.1053/j.ajkd.2009.02.015
   Domsic RT, 2016, ARTHRITIS RHEUMATOL, V68, P993, DOI 10.1002/art.39490
   Eckardt KU, 2012, KIDNEY INT SUPPL, V2, P7, DOI 10.1038/kisup.2012.8
   Ergin B, 2017, CLIN EXP PHARMACOL P, V44, P294, DOI 10.1111/1440-1681.12687
   Fanouriakis A, 2020, ANN RHEUM DIS, V79, P713, DOI 10.1136/annrheumdis-2020-216924
   Fonseca C, 2006, ARTHRITIS RHEUM-US, V54, P3034, DOI 10.1002/art.22036
   Foocharoen C, 2012, SCAND J RHEUMATOL, V41, P243, DOI 10.3109/03009742.2011.641583
   Frech Tracy M, 2013, Clin Exp Rheumatol, V31, P166
   Gigante A, 2021, J RHEUMATOL, V48, P241, DOI 10.3899/jrheum.191101
   Goetz Robert H., 1945, CLIN PROCEED, V4, P337
   Gordon SM, 2019, BMC NEPHROL, V20, DOI 10.1186/s12882-019-1467-y
   Gordon SM, 2019, J RHEUMATOL, V46, P85, DOI 10.3899/jrheum.171186
   Gouin A, 2021, KIDNEY INT REP, V6, P1015, DOI 10.1016/j.ekir.2021.01.021
   Hashimoto A, 2011, J RHEUMATOL, V38, P1931, DOI 10.3899/jrheum.100298
   Hoa S, 2017, AUTOIMMUN REV, V16, P407, DOI 10.1016/j.autrev.2017.02.012
   Hudson M, 2014, SEMIN ARTHRITIS RHEU, V43, P666, DOI 10.1016/j.semarthrit.2013.09.008
   Kim H, 2021, J SCLERODERMA RELAT, V6, P21, DOI 10.1177/2397198320920422
   Lian ECY, 2005, SEMIN THROMB HEMOST, V31, P625, DOI 10.1055/s-2005-925468
   Lynch BM, 2016, CLIN EXP RHEUMATOL, V34, pS106
   Lynch BM, 2014, RHEUMATOLOGY, V53, P179
   Manadan AM, 2005, SEMIN ARTHRITIS RHEU, V34, P683, DOI 10.1016/j.semarthrit.2004.08.008
   Moinzadeh P, 2020, J RHEUMATOL, V47, P241, DOI 10.3899/jrheum.180582
   MOORE HC, 1952, LANCET, V262, P68
   Morgan ND, 2017, MEDICINE, V96, DOI 10.1097/MD.0000000000008980
   Mouthon L, 2011, HUM PATHOL, V42, P95, DOI 10.1016/j.humpath.2010.05.018
   Nester CM, 2012, HEMATOL-AM SOC HEMAT, P617, DOI 10.1182/asheducation-2012.1.617
   Nguyen B, 2011, ARTHRITIS RHEUM-US, V63, P530, DOI 10.1002/art.30111
   Nguyen B, 2010, J RHEUMATOL, V37, P1068, DOI 10.3899/jrheum.091048
   Nihtyanova SI, 2020, ARTHRITIS RHEUMATOL, V72, P465, DOI 10.1002/art.41153
   Nishimagi E, 2007, J RHEUMATOL, V34, P2050
   Penn H, 2007, QJM-INT J MED, V100, P485, DOI 10.1093/qjmed/hcm052
   Penn H, 2013, QJM-INT J MED, V106, P839, DOI 10.1093/qjmed/hct111
   Riemekasten G, 2011, ANN RHEUM DIS, V70, P530, DOI 10.1136/ard.2010.135772
   Sammaritano LR, 2020, ARTHRITIS RHEUMATOL, V72, P529, DOI 10.1002/art.41191
   Shapiro L, 2014, ARTHRITIS RHEUMATOL, V66
   SHARNOFF JG, 1951, JAMA-J AM MED ASSOC, V145, P1230, DOI 10.1001/jama.1951.02920340008003
   Sobanski V, 2014, ARTHRITIS RHEUMATOL, V66, P407, DOI 10.1002/art.38219
   Spierings J, 2021, BMJ OPEN, V11, DOI 10.1136/bmjopen-2020-044483
   Steen VD, 2000, ARTHRITIS RHEUM-US, V43, P2437, DOI 10.1002/1529-0131(200011)43:11<2437::AID-ANR10>3.0.CO;2-U
   Steen VD, 1999, ARTHRITIS RHEUM, V42, P763, DOI 10.1002/1529-0131(199904)42:4<763::AID-ANR21>3.0.CO;2-V
   Steen VD, 1998, ARTHRITIS RHEUM, V41, P1613, DOI 10.1002/1529-0131(199809)41:9<1613::AID-ART11>3.0.CO;2-O
   STEEN VD, 1990, ANN INTERN MED, V113, P352, DOI 10.7326/0003-4819-113-5-352
   STEEN VD, 1984, AM J MED, V76, P779, DOI 10.1016/0002-9343(84)90986-0
   Steen VD, 2007, ANN RHEUM DIS, V66, P940, DOI 10.1136/ard.2006.066068
   Stern, 2020, J RHEUMATOL
   Stern E, 2019, ARTHRITIS RHEUMATOL, V71
   Stern EP, 2021, RHEUMATOL ADV PRACT, V5, DOI 10.1093/rap/rkaa083
   Takahashi T, 2015, BRIT J DERMATOL, V173, P681, DOI 10.1111/bjd.13779
   Talbott JH, 1939, ARCH INTERN MED, V63, P476, DOI 10.1001/archinte.1939.00180200045005
   Torok KS, 2008, SCLERODERMA RENAL CR
   Turk M, 2016, J RHEUMATOL, V43, P1350, DOI 10.3899/jrheum.151353
   Uriarte Maite Hurtado, 2018, Case Rep Nephrol, V2018, P6051083, DOI 10.1155/2018/6051083
   van Daalen EE, 2020, CLIN J AM SOC NEPHRO, V15, P1103, DOI 10.2215/CJN.14561119
   Yamashita H, 2019, RHEUMATOLOGY, V58, P2099, DOI 10.1093/rheumatology/kez435
   Yanaba K, 2012, CLIN RHEUMATOL, V31, P835, DOI 10.1007/s10067-012-1949-9
   Zanatta E, 2018, AUTOIMMUN REV, V17, P882, DOI 10.1016/j.autrev.2018.03.012
   Zini G, 2019, TURK J HEMATOL, V36, P222, DOI 10.4274/tjh.galenos.2019.2019.0165
   Zuckerman JE, 2020, ADV CHRONIC KIDNEY D, V27, P149, DOI 10.1053/j.ackd.2019.11.002
NR 81
TC 28
Z9 29
U1 0
U2 4
PU HUMANA PRESS INC
PI TOTOWA
PA 999 RIVERVIEW DRIVE SUITE 208, TOTOWA, NJ 07512 USA
SN 1080-0549
EI 1559-0267
J9 CLIN REV ALLERG IMMU
JI Clin. Rev. Allergy Immunol.
PD JUN
PY 2023
VL 64
IS 3
SI SI
BP 378
EP 391
DI 10.1007/s12016-022-08945-x
EA JUN 2022
PG 14
WC Allergy; Immunology
WE Science Citation Index Expanded (SCI-EXPANDED)
SC Allergy; Immunology
GA F7HC6
UT WOS:000804534600002
PM 35648373
OA hybrid, Green Published
DA 2024-11-26
ER

PT J
AU Ubukata, M
   Mitsuhashi, A
   Nishizawa, Y
   Fujii, T
   Hara, M
   Ohta, A
   Nitta, K
AF Ubukata, Masamitsu
   Mitsuhashi, Atsushi
   Nishizawa, Yuki
   Fujii, Teruhiro
   Hara, Masaki
   Ohta, Akihito
   Nitta, Kosaku
TI Anticentromere Antibody-positive Scleroderma Renal Crisis Requiring
   Dialysis
SO INTERNAL MEDICINE
LA English
DT Article
DE scleroderma renal crisis; anticentromere antibody; systemic sclerosis
ID SYSTEMIC-SCLEROSIS; ASSOCIATION
AB A 70-year-old man with prior Raynaud's phenomena developed hypertension and renal insufficiency. Raynaud's phenomena, forger skin thickening, interstitial lung disease, and positive anticentromere antibody findings indicated systemic sclerosis (SSc). Based on the presence of SSc, severe hypertension with rapidly progressive renal failure, and proliferative and obliterative arteriolar vasculopathy, scleroderma renal crisis (SRC) was diagnosed. Despite good blood pressure control with antihypertensive drugs, hemodialysis was initiated and could not be withdrawn owing to unimproved renal dysfunction. Although SRC in anticentromere antibody-positive limited cutaneous SSc is extremely rare, some patients may develop SRC, and their renal prognosis may be poor.
C1 [Ubukata, Masamitsu; Mitsuhashi, Atsushi; Nishizawa, Yuki; Fujii, Teruhiro; Hara, Masaki; Ohta, Akihito] Tokyo Metropolitan Komagome Hosp, Dept Med, Div Nephrol, Tokyo, Japan.
   [Ubukata, Masamitsu; Fujii, Teruhiro; Hara, Masaki; Nitta, Kosaku] Tokyo Womens Med Univ, Dept 4, Internal Med, Tokyo, Japan.
C3 Tokyo Metropolitan Cancer & Infectious Diseases Center Komagome
   Hospital; Tokyo Women's Medical University
RP Ubukata, M (corresponding author), Tokyo Metropolitan Komagome Hosp, Dept Med, Div Nephrol, Tokyo, Japan.; Ubukata, M (corresponding author), Tokyo Womens Med Univ, Dept 4, Internal Med, Tokyo, Japan.
EM ub.050204@cick.jp
RI Hara, Masayuki/AAH-4361-2019
OI Mitsuhashi, Atsushi/0000-0002-0235-6399
CR [Anonymous], INT J RHEUMATOL
   Armando G, 2009, NEW ENGL J MED, V360, P1989
   Clements PJ, 2000, ARTHRITIS RHEUM-US, V43, P2445, DOI 10.1002/1529-0131(200011)43:11<2445::AID-ANR11>3.0.CO;2-Q
   Denton CP, 2004, BEST PRACT RES CL RH, V18, P271, DOI 10.1016/j.berh.2004.03.001
   Masuko S, 2017, J JAPANESE SOC DIAL, V50, P207
   MCCARTY GA, 1983, ARTHRITIS RHEUM, V26, P1, DOI 10.1002/art.1780260101
   Mouthon L, 2014, J RHEUMATOL, V41, P1040, DOI 10.3899/jrheum.131210
   Nguyen B, 2010, J RHEUMATOL, V37, P1068, DOI 10.3899/jrheum.091048
   Nikpour M, 2011, ARTHRITIS RES THER, V13, DOI 10.1186/ar3544
   Penn H, 2007, QJM-INT J MED, V100, P485, DOI 10.1093/qjmed/hcm052
   Reveille JD, 2001, SEMIN ARTHRITIS RHEU, V30, P332, DOI 10.1053/sarh.2001.20268
   STEEN VD, 1984, AM J MED, V76, P779, DOI 10.1016/0002-9343(84)90986-0
   Sugimoto Toshiro, 2006, Mod Rheumatol, V16, P309
   Sugimoto T, 2008, NEPHROLOGY, V13, P179, DOI 10.1111/j.1440-1797.2007.00892.x
   Teixeira L, 2008, ANN RHEUM DIS, V67, P110, DOI 10.1136/ard.2006.066985
   van den Hoogen F, 2013, ARTHRITIS RHEUM-US, V65, P2737, DOI 10.1002/art.38098
NR 16
TC 0
Z9 0
U1 0
U2 1
PU JAPAN SOC INTERNAL MEDICINE
PI TOKYO
PA 34-3 3-CHOME HONGO BUNKYO-KU, TOKYO, 113, JAPAN
SN 0918-2918
EI 1349-7235
J9 INTERNAL MED
JI Intern. Med.
PY 2018
VL 57
IS 23
BP 3479
EP 3483
DI 10.2169/internalmedicine.0980-18
PG 5
WC Medicine, General & Internal
WE Science Citation Index Expanded (SCI-EXPANDED)
SC General & Internal Medicine
GA HD2QE
UT WOS:000452354400025
PM 30101908
OA Green Submitted, gold, Green Published
DA 2024-11-26
ER

PT J
AU Chan, PT
   Mok, CC
AF Chan, P. T.
   Mok, C. C.
TI Pauci-immune crescentic glomerulonephritis in limited cutaneous systemic
   sclerosis
SO CLINICAL RHEUMATOLOGY
LA English
DT Review
DE ANCA; Glomerulonephropathy; Nephritis; Nephropathy; Renal failure;
   Scleroderma
ID SCLERODERMA RENAL CRISIS; ANTINEUTROPHIL CYTOPLASMIC AUTOANTIBODIES;
   VASCULITIS; CLASSIFICATION; ANTIBODIES; THERAPY; FAILURE; PATIENT
AB Pauci-immune necrotizing glomerulonephritis is a form of a rapidly progressive glomerulonephritis that is associated with the anti-neutrophil cytoplasmic antibodies (ANCA). ANCA-associated pauci-immune glomerulonephritis may be secondary to rheumatic diseases. We report on a patient with limited cutaneous systemic sclerosis who presented with subacute onset of nephritic syndrome and renal insufficiency. Her myeloperioxidase ANCA titer was elevated and renal biopsy confirmed pauci-immune crescentic glomerulonephritis, which was stabilized with high-dose glucocorticoid and cyclophosphamide. ANCA-associated necrotizing glomerulonephritis is rarely reported in systemic sclerosis and a systematic review is presented.
C1 [Mok, C. C.] Tuen Mun Hosp, Dept Med, Hong Kong, Hong Kong, Peoples R China.
   [Chan, P. T.; Mok, C. C.] Pok Oi Hosp, Ctr Assessment & Treatment Rheumat Dis, Hong Kong, Hong Kong, Peoples R China.
   [Chan, P. T.; Mok, C. C.] Tuen Mun Hosp, Dept Med, Hong Kong, Hong Kong, Peoples R China.
C3 Tuen Mun Hospital; Tuen Mun Hospital
RP Mok, CC (corresponding author), Tuen Mun Hosp, Dept Med, Tsing Chung Koon Rd, Hong Kong, Hong Kong, Peoples R China.
EM ccmok2005@yahoo.com
CR Arad U, 2011, SEMIN ARTHRITIS RHEU, V41, P223, DOI 10.1016/j.semarthrit.2010.11.001
   Arnaud L, 2007, CLIN NEPHROL, V68, P165
   Berden JHM, 1999, ATLAS DIS KIDNEY, P1128
   Bocci EB, 2009, CLIN EXP RHEUMATOL, V27, P385
   Chen M, 2005, POSTGRAD MED J, V81, P723, DOI 10.1136/pgmj.2005.034215
   Chifflot H, 2008, SEMIN ARTHRITIS RHEU, V37, P223, DOI 10.1016/j.semarthrit.2007.05.003
   COUSER WG, 1988, AM J KIDNEY DIS, V11, P449, DOI 10.1016/S0272-6386(88)80079-9
   Denton CP, 2009, RHEUMATOLOGY, V48, P32, DOI 10.1093/rheumatology/ken483
   ENDO H, 1994, J RHEUMATOL, V21, P864
   Herrera-Esparza R, 2005, J EUR ACAD DERMATOL, V19, P617, DOI 10.1111/j.1468-3083.2005.01231.x
   Jayne D, 2009, BEST PRACT RES CL RH, V23, P445, DOI 10.1016/j.berh.2009.03.001
   Jayne DRW, 2007, J AM SOC NEPHROL, V18, P2180, DOI 10.1681/ASN.2007010090
   Jennette JC, HEPTINSTALLS PATHOLO, P642
   Kamen DL, 2006, J RHEUMATOL, V33, P1886
   Katrib A, 1999, RHEUMATOL INT, V19, P61, DOI 10.1007/s002960050102
   LeRoy EC, 2001, J RHEUMATOL, V28, P1573
   Makita N, 2000, CLIN NEPHROL, V54, P164
   Ntatsaki E, 2010, RHEUM DIS CLIN N AM, V36, P447, DOI 10.1016/j.rdc.2010.04.002
   Omote A, 1997, INTERNAL MED, V36, P508, DOI 10.2169/internalmedicine.36.508
   Penn H, 2007, QJM-INT J MED, V100, P485, DOI 10.1093/qjmed/hcm052
   Silva F, 2010, CLIN J AM SOC NEPHRO, V5, P445, DOI 10.2215/CJN.06010809
   Steen VD, 2007, ANN RHEUM DIS, V66, P940, DOI 10.1136/ard.2006.066068
   Stone JH, 2010, NEW ENGL J MED, V363, P221, DOI 10.1056/NEJMoa0909905
   Tomioka M, 2004, INTERNAL MED, V43, P496, DOI 10.2169/internalmedicine.43.496
   Yamashita K, 2000, CLIN NEPHROL, V53, P296
NR 25
TC 8
Z9 9
U1 0
U2 3
PU SPRINGER LONDON LTD
PI LONDON
PA 236 GRAYS INN RD, 6TH FLOOR, LONDON WC1X 8HL, ENGLAND
SN 0770-3198
J9 CLIN RHEUMATOL
JI Clin. Rheumatol.
PD AUG
PY 2012
VL 31
IS 8
BP 1273
EP 1277
DI 10.1007/s10067-012-2010-8
PG 5
WC Rheumatology
WE Science Citation Index Expanded (SCI-EXPANDED)
SC Rheumatology
GA 985NS
UT WOS:000307274000020
PM 22644090
DA 2024-11-26
ER

PT J
AU Shinohara, M
   Washida, N
   Tanaka, A
   Ueda, S
   Kuwahara, T
   Kojima, H
AF Shinohara, Miho
   Washida, Naoki
   Tanaka, Atsuo
   Ueda, Satoshi
   Kuwahara, Takashi
   Kojima, Hirohisa
TI ACE Inhibitor-induced Acute Renal Failure in a Patient with Progressive
   Systemic Sclerosis: Ischemic Nephropathy Mimicking PSS Renal Crisis
SO INTERNAL MEDICINE
LA English
DT Article
DE PSS renal crisis; angiotensin-converting enzyme inhibitor; ischemic
   nephropathy; atherosclerotic renal artery stenosis
ID DISEASE
AB A 79-year-old woman with progressive systemic sclerosis (PSS) presented with acute pulmonary edema, hypertension and renal failure. Administration of angiotensin- converting enzyme (ACE) inhibitor under suspicion of PSS renal crisis resulted in worsening of the renal function, which necessitated hemodialysis. Magnetic resonance arteriogram (MRA) demonstrated stenosis of the right renal artery, and ischemic nephropathy was diagnosed. Renal function improved after the discontinuation of ACE inhibitor. ACE inhibitor/angiotensin II receptor blocker (ARB), which is recommended for PSS renal crisis, should be avoided in ischemic nephropathy. In elderly PSS patients, careful exclusion of ischemic nephropathy is warranted before the administration of ACE inhibitor/ARB.
C1 [Shinohara, Miho; Washida, Naoki; Tanaka, Atsuo; Ueda, Satoshi; Kuwahara, Takashi] Saiseikai Nakatsu Hosp, Dept Nephrol, Osaka, Japan.
   [Kojima, Hirohisa] Saiseikai Shinsennan Hosp, Dept Med, Osaka, Japan.
RP Shinohara, M (corresponding author), Saiseikai Nakatsu Hosp, Dept Nephrol, Osaka, Japan.
EM mihshino@kuhp.kyoto-u.ac.jp
OI Washida, Naoki/0000-0002-6477-4203
CR Breyer J A, 1993, Curr Opin Nephrol Hypertens, V2, P216, DOI 10.1097/00041552-199303000-00007
   Hasegawa S, 2000, Nihon Jinzo Gakkai Shi, V42, P60
   Preston RA, 1997, J HYPERTENS, V15, P1365, DOI 10.1097/00004872-199715120-00001
   Schoolwerth AC, 2001, CIRCULATION, V104, P1985, DOI 10.1161/hc4101.096153
   STEEN VD, 1990, ANN INTERN MED, V113, P352, DOI 10.7326/0003-4819-113-5-352
   Textor SC, 2004, J AM SOC NEPHROL, V15, P1974, DOI 10.1097/01.ASN.0000133699.97353.24
   Tzivoni D, 2001, CLIN CARDIOL, V24, P102, DOI 10.1002/clc.4960240202
   1980, ARTHRITIS RHEUM, V23, P581
NR 8
TC 4
Z9 5
U1 0
U2 0
PU JAPAN SOC INTERNAL MEDICINE
PI TOKYO
PA 34-3 3-CHOME HONGO BUNKYO-KU, TOKYO, 113, JAPAN
SN 0918-2918
EI 1349-7235
J9 INTERNAL MED
JI Intern. Med.
PY 2007
VL 46
IS 18
BP 1605
EP 1607
DI 10.2169/internalmedicine.46.0118
PG 3
WC Medicine, General & Internal
WE Science Citation Index Expanded (SCI-EXPANDED)
SC General & Internal Medicine
GA 366BD
UT WOS:000260453600021
PM 17878652
OA hybrid
DA 2024-11-26
ER

PT J
AU Arnaud, L
   Huart, A
   Plaisier, E
   Francois, H
   Mougenot, B
   Tiev, K
   Kettaneh, A
   Ronco, P
   Rougier, JP
AF Arnaud, L.
   Huart, A.
   Plaisier, E.
   Francois, H.
   Mougenot, B.
   Tiev, K.
   Kettaneh, A.
   Ronco, P.
   Rougier, J. -P.
TI ANCA-related crescentic glomerulonephritis in systemic sclerosis:
   revisiting the normotensive scleroderma
SO CLINICAL NEPHROLOGY
LA English
DT Article
DE ANCA-associated glomerulonephritis; scleroderma; antimyeloperoxidase
   antineutrophil cytoplasmic; antibodies
ID ANTINEUTROPHIL CYTOPLASMIC AUTOANTIBODIES; RENAL-FAILURE;
   MYELOPEROXIDASE; VASCULITIS; CRISIS; HYPERTENSION; ANTIBODIES; DISEASE
AB The scleroderma renal crisis is characterized by acute onset of severe hypertension and by rapidly progressive hyperreninemic renal failure. There is, however, a very limited subset of patients with rapidly progressive renal failure who remain normotensive and develop ANCA-positive crescentic glomerulonephritis. We report a case of normotensive acute renal failure secondary to anti-MPO antibody-associated crescentic glomerulonephritis in a patient with diffuse systemic sclerosis. She was referred to our department with normal blood pressure and no extrarenal clinical manifestation of vasculitis. She presented with rapidly progressive renal failure, microscopic hematuria and minimal proteinuria. P-ANCA were positive by immunofluorescence, with ELISA-confirmed specificity for mycloperoxidase. Renal biopsy revealed typical features of pauciimmune glomerulonephritis with crescent formation and fibrinoid necrosis. The patient was initially treated with i.v. cyclophosphamide only. Because of ongoing deteriorating renal function, additional treatment with intravenous pulses of methylprednisolone followed by oral prednisone was started and allowed renal function improvement. After 9 months, serum creatinine had almost returned to normal level with minimal proteinuria, no hematuria and negative ANCA testing. Control kidney biopsy only revealed scar lesions. The association of ANCA-positive crescentic glomerulonephritis and systemic sclerosis is a very rare event. Treatment with intravenous cyclophosphamide and corticosteroids allows rapid and long-term improvement of renal function. The onset of typical scleroderma renal crisis triggered by high-dose corticosteroids is unlikely but requires a close follow-up of patients with overlapping systemic sclerosis. Diagnosis and treatment are discussed and previously published cases are reviewed.
C1 Hop Tenon, Dept Nephrol & Dialysis, APHP, F-75020 Paris, France.
   Hop Tenon, Dept Pathol, APHP, F-75020 Paris, France.
   Univ Paris 06, APHP, Paris, France.
   Hop St Antoine, APHP, Dept Internal Med, F-75571 Paris, France.
C3 Assistance Publique Hopitaux Paris (APHP); Sorbonne Universite; Hopital
   Universitaire Tenon - APHP; Universite Paris Cite; Hopital Universitaire
   Hotel-Dieu - APHP; Hopital Universitaire Ambroise-Pare - APHP;
   Assistance Publique Hopitaux Paris (APHP); Universite Paris Cite;
   Hopital Universitaire Hotel-Dieu - APHP; Sorbonne Universite; Hopital
   Universitaire Tenon - APHP; Hopital Universitaire Ambroise-Pare - APHP;
   Assistance Publique Hopitaux Paris (APHP); Universite Paris Cite;
   Hopital Universitaire Hotel-Dieu - APHP; Hopital Universitaire
   Ambroise-Pare - APHP; Sorbonne Universite; Assistance Publique Hopitaux
   Paris (APHP); Hopital Universitaire Ambroise-Pare - APHP; Sorbonne
   Universite; Hopital Universitaire Saint-Antoine - APHP; Universite Paris
   Cite; Hopital Universitaire Hotel-Dieu - APHP
RP Rougier, JP (corresponding author), Hop Tenon, Dept Nephrol & Dialysis, APHP, 4 Rue Chine, F-75020 Paris, France.
EM jean-philippe.rougier@tnn.aphp.fr
RI Ronco, Pierre/AAC-8390-2022
OI Francois, Helene/0000-0001-7436-9554
CR Akimoto S, 1996, BRIT J DERMATOL, V134, P407
   CANNON PJ, 1974, MEDICINE, V53, P1, DOI 10.1097/00005792-197401000-00001
   ENDO H, 1994, J RHEUMATOL, V21, P864
   FALK RJ, 1988, NEW ENGL J MED, V318, P1651, DOI 10.1056/NEJM198806233182504
   Goldsmith TE, 2002, INT J AVIAT PSYCHOL, V12, P223, DOI 10.1207/S15327108IJAP1203_3
   Hagen EC, 1998, KIDNEY INT, V53, P743, DOI 10.1046/j.1523-1755.1998.00807.x
   HALL CL, 1988, BMJ-BRIT MED J, V296, P1083, DOI 10.1136/bmj.296.6629.1083
   HELFRICH DJ, 1989, ARTHRITIS RHEUM-US, V32, P1128, DOI 10.1002/anr.1780320911
   Hillis GS, 1997, AM J KIDNEY DIS, V30, P279, DOI 10.1016/S0272-6386(97)90065-2
   Katrib A, 1999, RHEUMATOL INT, V19, P61, DOI 10.1007/s002960050102
   Locke IC, 1997, J RHEUMATOL, V24, P86
   Ruffatti A, 2002, J RHEUMATOL, V29, P918
   Steen VD, 2005, J RHEUMATOL, V32, P649
   Steen VD, 1998, ARTHRITIS RHEUM, V41, P1613, DOI 10.1002/1529-0131(199809)41:9<1613::AID-ART11>3.0.CO;2-O
   TRAUB YM, 1983, MEDICINE, V62, P335, DOI 10.1097/00005792-198311000-00001
   VANDERWOUDE FJ, 1985, LANCET, V1, P425
   Xiao H, 2002, J CLIN INVEST, V110, P955, DOI 10.1172/JCI200215918
NR 17
TC 23
Z9 24
U1 0
U2 1
PU DUSTRI-VERLAG DR KARL FEISTLE
PI DEISENHOFEN-MUENCHEN
PA BAHNHOFSTRASSE 9 POSTFACH 49, D-82032 DEISENHOFEN-MUENCHEN, GERMANY
SN 0301-0430
J9 CLIN NEPHROL
JI Clin. Nephrol.
PD SEP
PY 2007
VL 68
IS 3
BP 165
EP 170
PG 6
WC Urology & Nephrology
WE Science Citation Index Expanded (SCI-EXPANDED)
SC Urology & Nephrology
GA 228SD
UT WOS:000250751700005
PM 17915619
DA 2024-11-26
ER

PT J
AU Woodworth, TG
   Suliman, YA
   Furst, DE
   Clements, P
AF Woodworth, Thasia G.
   Suliman, Yossra A.
   Furst, Daniel E.
   Clements, Philip
TI Scleroderma renal crisis and renal involvement in systemic sclerosis
SO NATURE REVIEWS NEPHROLOGY
LA English
DT Review
ID RNA-POLYMERASE-III; THROMBOTIC THROMBOCYTOPENIC PURPURA;
   GLOMERULAR-FILTRATION-RATE; FUNCTIONAL RESERVE; KIDNEY-DISEASE;
   RISK-FACTORS; ENDOTHELIN AXIS; OUTCOMES; PREVALENCE; SURVIVAL
AB Scleroderma renal crisis (SRC) is a rare, potentially life-threatening complication that affects 2-15% of patients with systemic sclerosis (SSc, also known as scleroderma). SRC typically presents in patients with early, rapidly progressive, diffuse cutaneous SSc within the first 3-5 years after the onset of a non-Raynaud sign or symptom. SRC is characterized by an acute, usually symptomatic increase in blood pressure, a rise in serum creatinine levels, Liguria and thrombotic microangiopathy in about 50% of patients. The prognosis of SRC substantially improved in the 1980s with the introduction of angiotensin-converting-enzyme inhibitors for rapid blood pressure control, with additional antihypertensive agents as required. However, the survival of patients with SRC can still be improved. Current patient survival is 70-82% at 1 year, but decreases to 50-60% at 5 years despite dialysis support. Patients with SRC who show no signs of renal functional recovery despite timely blood pressure control are candidates for transplantation. In this Review, we discuss progress made in the identification and proactive management of patients at risk of SRC and make recommendations aimed at optimizing management for those who progress to chronic kidney failure.
C1 [Woodworth, Thasia G.; Suliman, Yossra A.; Furst, Daniel E.; Clements, Philip] Univ Calif Los Angeles, Div Rheumatol, David Geffen Sch Med, 100 Vet Ave, Los Angeles, CA 90025 USA.
   [Suliman, Yossra A.] Assiut Univ Hosp, Rheumatol & Rehabil Dept, Assiut, Egypt.
C3 University of California System; University of California Los Angeles;
   University of California Los Angeles Medical Center; David Geffen School
   of Medicine at UCLA; Egyptian Knowledge Bank (EKB); Assiut University
RP Furst, DE; Clements, P (corresponding author), Univ Calif Los Angeles, Div Rheumatol, David Geffen Sch Med, 100 Vet Ave, Los Angeles, CA 90025 USA.
EM defurst@mednet.ucla.edu; pclements@mednet.ucla.edu
RI furst, daniel/B-7316-2014
FU Egyptian government; Division of Rheumatology, David Geffen School of
   Medicine, UCLA, Los Angeles, California, USA
FX Y.A.S. is funded by an Egyptian government scholarship programme of
   joint supervision in collaboration with D.E.F and the Division of
   Rheumatology, David Geffen School of Medicine, UCLA, Los Angeles,
   California, USA. We thank Gabriel Valdivia (University of California,
   Los Angeles, USA) for administrative assistance.
CR Akimoto S, 1996, BRIT J DERMATOL, V134, P407
   Amin A, 2012, CLIN RHEUMATOL, V31, P961, DOI 10.1007/s10067-012-1963-y
   Anavekar NS, 2004, NEW ENGL J MED, V351, P1285, DOI 10.1056/NEJMoa041365
   Arad U, 2011, SEMIN ARTHRITIS RHEU, V41, P223, DOI 10.1016/j.semarthrit.2010.11.001
   Avouac J, 2008, ANN RHEUM DIS, V67, P808, DOI 10.1136/ard.2007.077149
   Avouac J, 2016, ANN RHEUM DIS, V75, P103, DOI 10.1136/annrheumdis-2014-205295
   Barnes J, 2012, CURR OPIN RHEUMATOL, V24, P165, DOI 10.1097/BOR.0b013e32834ff2e8
   Batal I, 2010, INT J RHEUMATOL, V2010, DOI 10.1155/2010/543704
   BOSCH JP, 1983, AM J MED, V75, P943, DOI 10.1016/0002-9343(83)90873-2
   Bussone G, 2011, CURR RHEUMATOL REP, V13, P37, DOI 10.1007/s11926-010-0145-7
   Campo A, 2010, AM J RESP CRIT CARE, V182, P252, DOI 10.1164/rccm.200912-1820OC
   Caron M, 2012, J RHEUMATOL, V39, P1829, DOI 10.3899/jrheum.111417
   Chan PT, 2012, CLIN RHEUMATOL, V31, P1273, DOI 10.1007/s10067-012-2010-8
   Chang YJ, 1999, MEDICINE, V78, P382, DOI 10.1097/00005792-199911000-00003
   Charles P, 2013, PRESSE MED, V42, P1317, DOI 10.1016/j.lpm.2013.08.003
   Cheung WY, 2005, AM J KIDNEY DIS, V45, P930, DOI 10.1053/j.ajkd.2005.01.007
   Chifflot H, 2008, SEMIN ARTHRITIS RHEU, V37, P223, DOI 10.1016/j.semarthrit.2007.05.003
   CLEMENTS PJ, 1993, ARTHRITIS RHEUM, V36, P75, DOI 10.1002/art.1780360113
   CLEMENTS PJ, 1994, ARTHRITIS RHEUM, V37, P67, DOI 10.1002/art.1780370110
   Coppo Paul, 2012, Presse Med, V41, pe163, DOI 10.1016/j.lpm.2011.10.024
   Cozzi F, 2012, NEPHROL DIAL TRANSPL, V27, P4398, DOI 10.1093/ndt/gfs317
   DeMarco PJ, 2002, ARTHRITIS RHEUM-US, V46, P2983, DOI 10.1002/art.10589
   Denton CP, 2008, RHEUMATOLOGY, V47, pV54, DOI 10.1093/rheumatology/ken307
   Denton CP, 2009, RHEUMATOLOGY, V48, P32, DOI 10.1093/rheumatology/ken483
   Denton CP, 2004, BEST PRACT RES CL RH, V18, P271, DOI 10.1016/j.berh.2004.03.001
   Derrett-Smith EC, 2013, RHEUMATOLOGY, V52, P1824, DOI 10.1093/rheumatology/ket213
   Doré A, 2013, ARTHRIT CARE RES, V65, P1385, DOI 10.1002/acr.21964
   Eckardt KU, 2013, LANCET, V382, P158, DOI 10.1016/S0140-6736(13)60439-0
   Fonseca C, 2006, ARTHRITIS RHEUM-US, V54, P3034, DOI 10.1002/art.22036
   Furuta S, 2014, CURR OPIN RHEUMATOL, V26, P1, DOI 10.1097/BOR.0000000000000005
   Gibney EM, 2004, AM J TRANSPLANT, V4, P2027, DOI 10.1111/j.1600-6143.2004.00605.x
   Giuggioli D, 2013, AUTOIMMUN REV, V12, P1058, DOI 10.1016/j.autrev.2013.06.013
   Glassock RJ, 2012, KIDNEY INT, V82, P270, DOI 10.1038/ki.2012.65
   Gómez-Puerta JA, 2012, AUTOIMMUN REV, V11, P646, DOI 10.1016/j.autrev.2011.11.007
   Granata A, 2014, BRIT J RADIOL, V87, DOI 10.1259/bjr.20140004
   Guillevin L, 2012, RHEUMATOLOGY, V51, P460, DOI 10.1093/rheumatology/ker271
   HELFRICH DJ, 1989, ARTHRITIS RHEUM-US, V32, P1128, DOI 10.1002/anr.1780320911
   Hesselstrand R, 2012, SCAND J RHEUMATOL, V41, P39, DOI 10.3109/03009742.2011.610032
   Hillege HL, 2002, CIRCULATION, V106, P1777, DOI 10.1161/01.CIR.0000031732.78052.81
   Himmelfarb J, 2013, NEW ENGL J MED, V369, P2549, DOI 10.1056/NEJMe1313104
   Hudson M, 2014, SEMIN ARTHRITIS RHEU, V43, P666, DOI 10.1016/j.semarthrit.2013.09.008
   Hudson M, 2010, INT J RHEUMATOL, V2010, DOI 10.1155/2010/347402
   Iudici M., CLIN EXP RHEUMAT S76, V31, P157
   Izzedine H, 2013, AM J KIDNEY DIS, V62, P394, DOI 10.1053/j.ajkd.2013.04.016
   Kao L, 2010, INT J RHEUMATOL, V2010, DOI 10.1155/2010/385938
   Keeler E, 2015, LABMEDICINE, V46, pE39, DOI 10.1309/LM72AM5XFHZYOQCB
   Kingdon EJ, 2003, RHEUMATOLOGY, V42, P26, DOI 10.1093/rheumatology/keg023
   Klausen K, 2004, CIRCULATION, V110, P32, DOI 10.1161/01.CIR.0000133312.96477.48
   Kohan DE, 2014, KIDNEY INT, V86, P896, DOI 10.1038/ki.2014.143
   Lambers Heerspink HJ, 2008, AM J EPIDEMIOL, V168, P897, DOI 10.1093/aje/kwn209
   Livi R, 2002, ANN RHEUM DIS, V61, P682, DOI 10.1136/ard.61.8.682
   Livi R, 2011, ANN RHEUM DIS, V70, P1963, DOI 10.1136/ard.2011.152892
   LOPEZOVEJERO JA, 1979, NEW ENGL J MED, V300, P1417, DOI 10.1056/NEJM197906213002505
   Manadan AM, 2005, SEMIN ARTHRITIS RHEU, V34, P683, DOI 10.1016/j.semarthrit.2004.08.008
   Mangray M, 2011, AM J KIDNEY DIS, V57, P331, DOI 10.1053/j.ajkd.2010.10.048
   Mann JFE, 2008, LANCET, V372, P547, DOI 10.1016/S0140-6736(08)61236-2
   Maurer B, 2015, ANN RHEUM DIS, V74, P1124, DOI 10.1136/annrheumdis-2014-205226
   Mayes MD, 2003, ARTHRITIS RHEUM, V48, P2246, DOI 10.1002/art.11073
   Miloslavsky EM, 2013, ARTHRITIS RHEUM-US, V65, P2441, DOI 10.1002/art.38044
   Mohamed RHA, 2010, CLIN RHEUMATOL, V29, P729, DOI 10.1007/s10067-010-1389-3
   Mohokum M, 2012, ANGIOLOGY, V63, P535, DOI 10.1177/0003319711432861
   Montanelli G, 2013, CLIN EXP RHEUMATOL, V31, pS135
   Mouthon L, 2014, J RHEUMATOL, V41, P1040, DOI 10.3899/jrheum.131210
   Mouthon L, 2011, HUM PATHOL, V42, P95, DOI 10.1016/j.humpath.2010.05.018
   Muangchan C, 2013, J RHEUMATOL, V40, P1545, DOI 10.3899/jrheum.121380
   Nguyen B, 2010, J RHEUMATOL, V37, P1068, DOI 10.3899/jrheum.091048
   Nikpour M, 2011, ARTHRITIS RES THER, V13, DOI 10.1186/ar3544
   Penn H, 2007, QJM-INT J MED, V100, P485, DOI 10.1093/qjmed/hcm052
   Penn H, 2013, QJM-INT J MED, V106, P839, DOI 10.1093/qjmed/hct111
   Pham PTT, 2005, AM J TRANSPLANT, V5, P2565, DOI 10.1111/j.1600-6143.2005.01035.x
   Pope J., COCHRANE DATABASE SY
   Quéméneur T, 2013, MEDICINE, V92, P1, DOI 10.1097/MD.0b013e31827781fd
   Rho YH, 2006, RHEUMATOL INT, V26, P369, DOI 10.1007/s00296-005-0011-5
   Rivolta R, 1996, ARTHRITIS RHEUM, V39, P1030, DOI 10.1002/art.1780390622
   Roll P, 2012, J RHEUMATOL, V39, P2153, DOI 10.3899/jrheum.120482
   Rosato E, 2012, SEMIN ARTHRITIS RHEU, V41, P815, DOI 10.1016/j.semarthrit.2011.11.005
   Scheja A, 2009, SCAND J RHEUMATOL, V38, P295, DOI 10.1080/03009740802629424
   Schioppo T, 2012, CLIN REV ALLERG IMMU, V43, P292, DOI 10.1007/s12016-012-8312-4
   Scorza R, 1997, J RHEUMATOL, V24, P1944
   Seiberlich B, 2008, CLIN NEPHROL, V70, P110
   Shanmugam VK, 2012, CURR OPIN RHEUMATOL, V24, P669, DOI 10.1097/BOR.0b013e3283588dcf
   SHANMUGAM VK, 2010, INT J RHEUMATOL, V2010, DOI DOI 10.1155/2010/538589
   Shegogue D, 2004, J BIOL CHEM, V279, P23166, DOI 10.1074/jbc.M401238200
   Siva B, 2011, NEPHROL DIAL TRANSPL, V26, P3165, DOI 10.1093/ndt/gfq861
   Sobanski V, 2014, ARTHRITIS RHEUMATOL, V66, P407, DOI 10.1002/art.38219
   Specks U, 2013, NEW ENGL J MED, V369, P417, DOI 10.1056/NEJMoa1213277
   Steen VD, 2000, ANN INTERN MED, V133, P600, DOI 10.7326/0003-4819-133-8-200010170-00010
   Steen VD, 2005, J RHEUMATOL, V32, P649
   Steen VD, 1998, ARTHRITIS RHEUM, V41, P1613, DOI 10.1002/1529-0131(199809)41:9<1613::AID-ART11>3.0.CO;2-O
   STEEN VD, 1990, ANN INTERN MED, V113, P352, DOI 10.7326/0003-4819-113-5-352
   STEEN VD, 1984, AM J MED, V76, P779, DOI 10.1016/0002-9343(84)90986-0
   Su TIK, 2009, ARTHRITIS RHEUM-US, V60, P3821, DOI 10.1002/art.24986
   Teixeira L, 2008, ANN RHEUM DIS, V67, P110, DOI 10.1136/ard.2006.066985
   TRAUB YM, 1983, MEDICINE, V62, P335, DOI 10.1097/00005792-198311000-00001
   VARMA S, 1992, ACTA CYTOL, V36, P371
   Walker JG, 2003, INTERN MED J, V33, P216, DOI 10.1046/j.1445-5994.2003.00358.x
   Walker KM, 2012, SEMIN ARTHRITIS RHEU, V42, P42, DOI 10.1016/j.semarthrit.2012.01.003
   ZAWADA ET, 1981, NEPHRON, V27, P74
NR 98
TC 91
Z9 107
U1 0
U2 25
PU NATURE PUBLISHING GROUP
PI NEW YORK
PA 75 VARICK ST, 9TH FLR, NEW YORK, NY 10013-1917 USA
SN 1759-5061
EI 1759-507X
J9 NAT REV NEPHROL
JI Nat. Rev. Nephrol.
PD NOV
PY 2016
VL 12
IS 11
BP 678
EP 691
DI 10.1038/nrneph.2016.124
PG 14
WC Urology & Nephrology
WE Science Citation Index Expanded (SCI-EXPANDED)
SC Urology & Nephrology
GA EA3XN
UT WOS:000386542700006
PM 27641135
DA 2024-11-26
ER

PT J
AU Steen, VD
AF Steen, VD
TI Scleroderma renal crisis
SO RHEUMATIC DISEASE CLINICS OF NORTH AMERICA
LA English
DT Article
ID PROGRESSIVE-SYSTEMIC-SCLEROSIS; RNA POLYMERASE-III; SINE SCLERODERMA;
   FAILURE; HYPERTENSION; INVOLVEMENT; DISEASE; TRANSPLANTATION;
   ABNORMALITIES; NEPHRECTOMY
AB Renal crisis occurs in patients who have systemic sclerosis with rapidly progressive diffuse cutaneous thickening early in their disease. Scleroderma renal crisis is characterized by malignant hypertension, hyperreninemia, azotemia, microangiopathic hemolytic anemia, and renal failure. This complication was almost uniformly fatal, but in most cases it can now be successfully treated with angiotensin-converting enzyme (ACE) inhibitors. This therapy has improved survival, reduced the requirement for dialysis, and often allowed for the discontinuation of dialysis 6 to 18 months later. Prompt diagnosis and early, aggressive initiation of therapy with ACE inhibitors will result in the most optimal outcome.
C1 Georgetown Univ, Dept Med, Div Rheumatol Allergy & Immunol, Washington, DC 20007 USA.
C3 Georgetown University
RP Georgetown Univ, Dept Med, Div Rheumatol Allergy & Immunol, 3800 Reservoir Rd,NW LL Gorman, Washington, DC 20007 USA.
EM steenv@georgetown.edu
CR Bar J, 2001, SEMIN ARTHRITIS RHEU, V30, P403, DOI 10.1053/sarh.2001.21904
   Bleyer AJ, 2001, AM J KIDNEY DIS, V37, P1152, DOI 10.1053/ajkd.2001.24516
   Bunn CC, 1998, BRIT J RHEUMATOL, V37, P15
   CANNON PJ, 1974, MEDICINE, V53, P1, DOI 10.1097/00005792-197401000-00001
   Caplin N J, 1999, Am J Kidney Dis, V33, pe7, DOI 10.1016/S0272-6386(99)70248-9
   Caskey FJ, 1997, LANCET, V349, P620, DOI 10.1016/S0140-6736(05)61568-1
   CHAPMAN PJ, 1986, CLIN NEPHROL, V26, P106
   CLEMENTS PJ, 1994, ARTHRITIS RHEUM, V37, P67, DOI 10.1002/art.1780370110
   DENTON CP, 1994, BRIT J RHEUMATOL, V33, P90
   Desai Y, 1990, J Assoc Physicians India, V38, P768
   DONOHOE JF, 1992, KIDNEY INT, V41, P462, DOI 10.1038/ki.1992.65
   FISHER ER, 1958, ARCH PATHOL, V65, P29
   FLEISCHMAJER R, 1975, P SOC EXP BIOL MED, V150, P374
   FOLLANSBEE W, 1986, CURRENT PROBLEMS CAR, P245
   GAVRAS H, 1977, ARCH INTERN MED, V137, P1554, DOI 10.1001/archinte.137.11.1554
   GONZALEZ EA, 1994, AM J KIDNEY DIS, V23, P317, DOI 10.1016/S0272-6386(12)80990-5
   Hasegawa S, 2000, Nihon Jinzo Gakkai Shi, V42, P60
   HELFRICH DJ, 1989, ARTHRITIS RHEUM-US, V32, P1128, DOI 10.1002/anr.1780320911
   Hillis GS, 1997, AM J KIDNEY DIS, V30, P279, DOI 10.1016/S0272-6386(97)90065-2
   KAGAN A, 1989, J RHEUMATOL, V16, P707
   Kahaleh M. B., 2002, CLIN RHEUM DIS, V5, P167
   Kapur A, 1997, J RHEUMATOL, V24, P2469
   KARLEN JR, 1974, OBSTET GYNECOL, V44, P349
   Karpinski J, 1997, AM J NEPHROL, V17, P528, DOI 10.1159/000169183
   Keuneke C, 1999, AM J KIDNEY DIS, V33, P379, DOI 10.1016/S0272-6386(99)70316-1
   Korzets Z, 1998, NEPHROL DIAL TRANSPL, V13, P2953, DOI 10.1093/ndt/13.11.2953
   KOVALCHIK MT, 1978, ANN INTERN MED, V89, P881, DOI 10.7326/0003-4819-89-6-881
   Lansang M C, 2000, J Renin Angiotensin Aldosterone Syst, V1, P119, DOI 10.3317/jraas.2000.013
   LAPENAS D, 1978, AM J PATHOL, V91, P243
   LEROY EC, 1988, J RHEUMATOL, V15, P202
   LEROY EC, 1978, AM J MED, V64, P974, DOI 10.1016/0002-9343(78)90452-7
   Locke IC, 1997, J RHEUMATOL, V24, P86
   LOPEZOVEJERO JA, 1979, NEW ENGL J MED, V300, P1417, DOI 10.1056/NEJM197906213002505
   LUNSETH JH, 1951, ARCH INTERN MED, V88, P783, DOI 10.1001/archinte.1951.03810120084008
   Maes B, 2000, AM J KIDNEY DIS, V36, part. no., DOI 10.1053/ajkd.2000.16215
   MALLEE C, 1985, CLIN EXP RHEUMATOL, V3, P287
   Martinez Ara J, 2000, Nefrologia, V20, P383
   MCWHORTER JE, 1974, AM J MED, V57, P566, DOI 10.1016/0002-9343(74)90008-4
   MITNICK PD, 1978, NEW ENGL J MED, V299, P871, DOI 10.1056/NEJM197810192991606
   MOLINA JF, 1995, J RHEUMATOL, V22, P557
   MOORE HC, 1952, LANCET, V262, P68
   Nakano M, 1991, Nihon Jinzo Gakkai Shi, V33, P685
   NUSSBAUM AI, 1992, KIDNEY RHEUMATIC DIS, P282
   OKANO Y, 1993, ANN INTERN MED, V119, P1005, DOI 10.7326/0003-4819-119-10-199311150-00007
   Phan TG, 1999, J RHEUMATOL, V26, P2489
   Rivolta R, 1996, ARTHRITIS RHEUM, V39, P1030, DOI 10.1002/art.1780390622
   Rocco MV, 1996, AM J KIDNEY DIS, V28, P250, DOI 10.1016/S0272-6386(96)90308-X
   RUIZ JC, 1991, TRANSPLANT P, V23, P2211
   SATOH M, 1995, BRIT J RHEUMATOL, V34, P564
   Shapiro A.P., 1992, DIS KIDNEY, P2039
   SHAPIRO CB, 1977, CLIN NEPHROL, V8, P321
   SHARNOFF JG, 1951, JAMA-J AM MED ASSOC, V145, P1230, DOI 10.1001/jama.1951.02920340008003
   Siragy HM, 2001, HYPERTENSION, V38, P183, DOI 10.1161/01.HYP.38.2.183
   SOKOLOFF L, 1952, B NY ACAD MED, V32, P760
   STEEN VD, 1993, ARTHRITIS RHEUM, V36, pS131
   Steen VD, 2000, ANN INTERN MED, V133, P600, DOI 10.7326/0003-4819-133-8-200010170-00010
   Steen VD, 1997, ARTHRITIS RHEUM, V40, P1146, DOI 10.1002/art.1780400620
   STEEN VD, 1989, ARTHRITIS RHEUM-US, V32, P151, DOI 10.1002/anr.1780320207
   Steen VD, 1998, ARTHRITIS RHEUM, V41, P1613, DOI 10.1002/1529-0131(199809)41:9<1613::AID-ART11>3.0.CO;2-O
   STEEN VD, 1990, ANN INTERN MED, V113, P352, DOI 10.7326/0003-4819-113-5-352
   STEEN VD, 1984, AM J MED, V76, P779, DOI 10.1016/0002-9343(84)90986-0
   STEEN VD, 1994, CLIN DERMATOL, V12, P253, DOI 10.1016/S0738-081X(94)90329-8
   STEEN VD, 1990, RHEUM DIS CLIN N AM, V16, P1
   STEEN VD, 2000, ARTHRITIS RHEUM, V44, P5150
   STONE RA, 1974, AM J MED, V56, P119, DOI 10.1016/0002-9343(74)90757-8
   THURM RH, 1984, ARCH INTERN MED, V144, P733, DOI 10.1001/archinte.144.4.733
   TRAUB YM, 1983, MEDICINE, V62, P335, DOI 10.1097/00005792-198311000-00001
   TROSTLE DC, 1988, ARTHRITIS RHEUM-US, V31, P393, DOI 10.1002/art.1780310311
   Tsakiris D, 1996, NEPHROL DIAL TRANSPL, V11, P4
   URAI L, 1958, BMJ-BRIT MED J, V2, P1264, DOI 10.1136/bmj.2.5107.1264
   WASNER C, 1978, NEW ENGL J MED, V299, P873, DOI 10.1056/NEJM197810192991607
   WOODHALL PB, 1976, JAMA-J AM MED ASSOC, V236, P1032, DOI 10.1001/jama.236.9.1032
   WOOLFSON RG, 1993, J NUCL MED, V34, P1163
   ZAWADA ET, 1981, NEPHRON, V27, P74
NR 74
TC 140
Z9 155
U1 0
U2 1
PU W B SAUNDERS CO-ELSEVIER INC
PI PHILADELPHIA
PA 1600 JOHN F KENNEDY BOULEVARD, STE 1800, PHILADELPHIA, PA 19103-2899 USA
SN 0889-857X
EI 1558-3163
J9 RHEUM DIS CLIN N AM
JI Rheum. Dis. Clin. North Am.
PD MAY
PY 2003
VL 29
IS 2
BP 315
EP +
DI 10.1016/S0889-857X(03)00016-4
PG 20
WC Rheumatology
WE Science Citation Index Expanded (SCI-EXPANDED)
SC Rheumatology
GA 692UG
UT WOS:000183678200007
PM 12841297
DA 2024-11-26
ER

PT J
AU Xie, XD
   Wang, GQ
   Cheng, H
   Sun, LJ
   Dong, HR
AF Xie, Xiaodong
   Wang, Guoqin
   Cheng, Hong
   Sun, Lijun
   Dong, Hongrui
TI Scleroderma-associated thrombotic microangiopathy in overlap syndrome of
   systemic sclerosis and systemic lupus erythematosus A case report and
   literature review
SO MEDICINE
LA English
DT Review
DE overlap syndrome; scleroderma renal crisis; systemic sclerosis;
   thrombotic microangiopathy
ID RENAL CRISIS; MORTALITY
AB Rationale: Systemic sclerosis (SSc) is a serious multisystem connective tissue disease. When SSc is accompanied by systemic lupus erythematosus (SLE), called SSc-SLE overlap syndrome. SSc associated thrombotic microangiopathy (SSc-TMA) can lead to scleroderma renal crisis, it mainly manifests hypertension or even malignant hypertension, acute kidney injury, and higher mortality. The case of SSc-SLE overlap syndrome combined with SSc-TMA has rarely been reported. Patient concerns: We report the case of an elderly male with SSc-SLE overlap syndrome combined with scleroderma renal crisis and SSc-TMA. Diagnoses: The patient has typical of SSc on the face and hands, combined with pulmonary artery hypertension, interstitial lung disease, heart failure and malignant hypertension, as well as SLE, lupus nephritis class V, and TMA, which were definitively diagnosed by clinical laboratory examination and renal histopathology. Interventions: The patient was treated with prednisone, cyclophosphamid, renin-angiotensin system inhibitors, diuretics, and acetylcysteine. Outcomes: The patient died suddenly of heart failure on the 35th day after discharge. Lessons: The occurrence of TMA leads to the deterioration of the prognosis of SSC-SLE overlap syndrome. The diagnosis of SSC-TMA in SSc-SLE overlap syndrome depends on clinical laboratory examination and renal histopathology.
C1 [Xie, Xiaodong; Wang, Guoqin; Cheng, Hong; Sun, Lijun; Dong, Hongrui] Capital Med Univ, Beijing Anzhan Hosp, Dept Renal Div, 2 Anzhen St, Beijing 100029, Peoples R China.
C3 Capital Medical University
RP Cheng, H (corresponding author), Capital Med Univ, Beijing Anzhan Hosp, Dept Renal Div, 2 Anzhen St, Beijing 100029, Peoples R China.
EM drchengh@163.com
RI Sun, Lijun/E-8170-2015
CR Alayoud Ahmed, 2012, Arab J Nephrol Transplant, V5, P153
   Alharbi S, 2018, J RHEUMATOL, V45, P1406, DOI 10.3899/jrheum.170953
   Aringer M, 2019, ARTHRITIS RHEUMATOL, V71, P1400, DOI [10.1002/art.40930, 10.1136/annrheumdis-2018-214819]
   Babar F, 2018, RHEUM DIS CLIN N AM, V44, P635, DOI 10.1016/j.rdc.2018.06.010
   Bazan IS, 2018, RESP MED, V134, P42, DOI 10.1016/j.rmed.2017.11.020
   Denton CP, 2017, LANCET, V390, P1685, DOI 10.1016/S0140-6736(17)30933-9
   Elhai M, 2012, RHEUMATOLOGY, V51, P1017, DOI 10.1093/rheumatology/ker269
   Horn HC, 2001, LUPUS, V10, P886, DOI 10.1191/096120301701548382
   Hu WX, 2010, LUPUS, V19, P1591, DOI 10.1177/0961203310376523
   Iaccarino L, 2013, AUTOIMMUN REV, V12, P363, DOI 10.1016/j.autrev.2012.06.004
   McConville E, 2018, LUPUS, V27, P1732, DOI 10.1177/0961203318785776
   Nanke Y, 2000, AM J MED SCI, V320, P348, DOI 10.1097/00000441-200011000-00010
   Scussel-Lonzetti L, 2002, MEDICINE, V81, P154, DOI 10.1097/00005792-200203000-00005
   STEEN VD, 1990, ANN INTERN MED, V113, P352, DOI 10.7326/0003-4819-113-5-352
   Uriarte MN, 2018, CASE REP NEPHROL, V23, P1
   van den Hoogen F, 2013, ARTHRITIS RHEUM-US, V65, P2737, DOI 10.1002/art.38098
   Yamashita H, 2019, RHEUMATOLOGY, V58, P2099, DOI 10.1093/rheumatology/kez435
NR 17
TC 3
Z9 3
U1 0
U2 6
PU LIPPINCOTT WILLIAMS & WILKINS
PI PHILADELPHIA
PA TWO COMMERCE SQ, 2001 MARKET ST, PHILADELPHIA, PA 19103 USA
SN 0025-7974
EI 1536-5964
J9 MEDICINE
JI Medicine (Baltimore)
PD OCT 9
PY 2020
VL 99
IS 41
AR e22582
DI 10.1097/MD.0000000000022582
PG 5
WC Medicine, General & Internal
WE Science Citation Index Expanded (SCI-EXPANDED)
SC General & Internal Medicine
GA OC6DZ
UT WOS:000579245800055
PM 33031308
OA Green Published, gold
DA 2024-11-26
ER

PT J
AU Steen, VD
   Medsger, TA
AF Steen, VD
   Medsger, TA
TI Long-term outcomes of scleroderma renal crisis
SO ANNALS OF INTERNAL MEDICINE
LA English
DT Article
ID SYSTEMIC-SCLEROSIS
AB Background: Although scleroderma renal crisis, a complication of systemic sclerosis, can be treated with angiotensin-converting enzyme (ACE) inhibitors, its long-term outcomes are not known.
   Objective: To determine outcomes, natural history, and risk factors in patients with systemic sclerosis and scleroderma renal crisis.
   Design: Prospective observational cohort study.
   Setting: University program specializing in scleroderma.
   Patients: 145 patients with scleroderma renal crisis who received ACE inhibitors and 662 patients with scleroderma who did not have renal crisis.
   Measurements: Among patients with renal crisis, the four outcomes studied were no dialysis, temporary dialysis, permanent dialysis, and early death. Demographic, clinical, and laboratory data were compared to identify risk factors for specific outcomes. Follow-up was 5 to 10 years.
   Results: 61% of patients with renal crisis had good outcomes (55 received no dialysis, and 34 received temporary dialysis); only 4 of these (4%) progressed to chronic renal failure and permanent dialysis. More than half of the patients who Initially required dialysis could discontinue it 3 to 18 months later. Survival of patients in the good outcome group was similar to that of patients with diffuse scleroderma who did not have renal crisis. Some patients (39%) had bad outcomes (permanent dialysis or early death).
   Conclusions: Renal crisis can be effectively managed when hypertension is aggressively controlled with ACE inhibitors. Patients should continue taking ACE inhibitors even after beginning dialysis in hopes of discontinuing dialysis.
C1 Georgetown Univ, Washington, DC 20007 USA.
   Univ Pittsburgh, Pittsburgh, PA USA.
C3 Georgetown University; Pennsylvania Commonwealth System of Higher
   Education (PCSHE); University of Pittsburgh
RP Georgetown Univ, 3800 Reservoir Rd NW,LL Gorman, Washington, DC 20007 USA.
EM steenv@gunet.georgetown.edu
CR Bunn CC, 1998, BRIT J RHEUMATOL, V37, P15
   DONOHOE JF, 1992, KIDNEY INT, V41, P462, DOI 10.1038/ki.1992.65
   LEROY EC, 1988, J RHEUMATOL, V15, P202
   OKANO Y, 1993, ANN INTERN MED, V119, P1005, DOI 10.7326/0003-4819-119-10-199311150-00007
   Rocco MV, 1996, AM J KIDNEY DIS, V28, P250, DOI 10.1016/S0272-6386(96)90308-X
   STEEN VD, 1993, ARTHRITIS RHEUM, V36, pS131
   Steen VD, 1999, OBSTET GYNECOL, V94, P15, DOI 10.1016/S0029-7844(99)00233-1
   Steen VD, 1997, ARTHRITIS RHEUM, V40, P1146, DOI 10.1002/art.1780400620
   Steen VD, 1996, RHEUM DIS CLIN N AM, V22, P861, DOI 10.1016/S0889-857X(05)70305-7
   STEEN VD, 1988, ARTHRITIS RHEUM-US, V31, P196, DOI 10.1002/art.1780310207
   STEEN VD, 1990, ANN INTERN MED, V113, P352, DOI 10.7326/0003-4819-113-5-352
   STEEN VD, 1984, AM J MED, V76, P779, DOI 10.1016/0002-9343(84)90986-0
   WEBER J, 1993, PERITON DIALYSIS INT, V13, P224
NR 13
TC 218
Z9 234
U1 0
U2 2
PU AMER COLL PHYSICIANS
PI PHILADELPHIA
PA INDEPENDENCE MALL WEST 6TH AND RACE ST, PHILADELPHIA, PA 19106-1572 USA
SN 0003-4819
EI 1539-3704
J9 ANN INTERN MED
JI Ann. Intern. Med.
PD OCT 17
PY 2000
VL 133
IS 8
BP 600
EP 603
DI 10.7326/0003-4819-133-8-200010170-00010
PG 4
WC Medicine, General & Internal
WE Science Citation Index Expanded (SCI-EXPANDED)
SC General & Internal Medicine
GA 364RH
UT WOS:000089906300004
PM 11033587
DA 2024-11-26
ER

PT J
AU Pham, PTT
   Pham, PCT
   Danovitch, GM
   Gritsch, HA
   Singer, J
   Wallace, WD
   Hayashi, R
   Wilkinson, AH
AF Pham, PTT
   Pham, PCT
   Danovitch, GM
   Gritsch, HA
   Singer, J
   Wallace, WD
   Hayashi, R
   Wilkinson, AH
TI Predictors and risk factors for recurrent scleroderma renal crisis in
   the kidney allograft: Case report and review of the literature
SO AMERICAN JOURNAL OF TRANSPLANTATION
LA English
DT Article
DE disease recurrence; progressive systemic sclerosis; renal
   transplantation; scleroderma; scleroderma renal crisis
ID PROGRESSIVE SYSTEMIC-SCLEROSIS; TRANSPLANTATION; FAILURE
AB Scleroderma renal crisis (SRC) can lead to end-stage renal disease (ESRD) and subsequent need for dialysis and/or renal transplantation. We review all reported cases of renal transplantations in scleroderma patients from PubMed search, present UNOS data on transplant outcomes, and identify predictors for allograft SRC. Of the five cases with recurrent SRC, all developed ESRD within a year of onset of native kidney SRC, whereas none of those who developed ESRD more than 1-2 years after the onset of SRC developed recurrence. Anemia preceded allograft SRC in two cases, pericardial effusion in one, and skin tightening in two others. UNOS data (October 1987-July 2004) documented 260 transplants performed for the renal diagnosis of scleroderma, with a 5-year graft survival rate of 56.7%. The risk for allograft SRC recurrence appears to correlate with early native renal function loss following the onset of SRC. Recurrent SRC in the allograft may be heralded by multiple clinical markers known to be predictive of severe scleroderma, including progression of diffuse skin thickening, new-onset anemia and cardiac complications.
C1 Univ Calif Los Angeles, David Geffen Sch Med, Div Nephrol, Los Angeles, CA 90024 USA.
   Olive View UCLA Med Ctr, Div Nephrol, Sylmar, CA 91342 USA.
   Univ Calif Los Angeles, David Geffen Sch Med, Dept Urol, Los Angeles, CA 90024 USA.
   Univ Calif Los Angeles, David Geffen Sch Med, Dept Pathol & Lab Med, Los Angeles, CA USA.
C3 University of California System; University of California Los Angeles;
   University of California Los Angeles Medical Center; David Geffen School
   of Medicine at UCLA; University of California System; University of
   California Los Angeles; University of California System; University of
   California Los Angeles; University of California Los Angeles Medical
   Center; David Geffen School of Medicine at UCLA; University of
   California System; University of California Los Angeles; University of
   California Los Angeles Medical Center; David Geffen School of Medicine
   at UCLA
RP Univ Calif Los Angeles, David Geffen Sch Med, Div Nephrol, Los Angeles, CA 90024 USA.
EM PPham@mednet.ucla.edu
CR Caplin N J, 1999, Am J Kidney Dis, V33, pe7, DOI 10.1016/S0272-6386(99)70248-9
   Chang YJ, 1999, MEDICINE, V78, P382, DOI 10.1097/00005792-199911000-00003
   Gibney EM, 2004, AM J TRANSPLANT, V4, P2027, DOI 10.1111/j.1600-6143.2004.00605.x
   JAVIER R, 1980, SOUTHERN MED J, V73, P657, DOI 10.1097/00007611-198005000-00032
   KEANE WF, 1976, ANN INTERN MED, V85, P199, DOI 10.7326/0003-4819-85-2-199
   Kotanko P, 1997, TRANSPLANTATION, V63, P1045, DOI 10.1097/00007890-199704270-00001
   Lee ATY, 2002, MED J AUSTRALIA, V177, P459
   LEROY EC, 1978, AM J MED, V64, P974, DOI 10.1016/0002-9343(78)90452-7
   MERINO GE, 1977, AM J SURG, V133, P745, DOI 10.1016/0002-9610(77)90170-2
   PAUL M, 1984, J RHEUMATOL, V11, P406
   RICHARDSON JA, 1973, ARTHRITIS RHEUM-US, V16, P265, DOI 10.1002/art.1780160220
   Steen VD, 2003, RHEUM DIS CLIN N AM, V29, P315, DOI 10.1016/S0889-857X(03)00016-4
   Steen VD, 1998, ARTHRITIS RHEUM, V41, P1613, DOI 10.1002/1529-0131(199809)41:9<1613::AID-ART11>3.0.CO;2-O
   STEEN VD, 1984, AM J MED, V76, P779, DOI 10.1016/0002-9343(84)90986-0
   *UN NETW ORG SHAR, 2004, DAT OBT UN NETO ORG
   *UN NETW ORG SHAR, 2005, DAT OBT UN NETW ORG
   WOODHALL PB, 1976, JAMA-J AM MED ASSOC, V236, P1032, DOI 10.1001/jama.236.9.1032
NR 17
TC 54
Z9 59
U1 0
U2 1
PU WILEY
PI HOBOKEN
PA 111 RIVER ST, HOBOKEN 07030-5774, NJ USA
SN 1600-6135
EI 1600-6143
J9 AM J TRANSPLANT
JI Am. J. Transplant.
PD OCT
PY 2005
VL 5
IS 10
BP 2565
EP 2569
DI 10.1111/j.1600-6143.2005.01035.x
PG 5
WC Surgery; Transplantation
WE Science Citation Index Expanded (SCI-EXPANDED)
SC Surgery; Transplantation
GA 963JC
UT WOS:000231799400029
PM 16162209
OA hybrid
DA 2024-11-26
ER

PT J
AU Bussone, G
   Bérezné, A
   Pestre, V
   Guillevin, L
   Mouthon, L
AF Bussone, Guillaume
   Berezne, Alice
   Pestre, Vincent
   Guillevin, Loic
   Mouthon, Luc
TI The Scleroderma Kidney: Progress in Risk Factors, Therapy, and
   Prevention
SO CURRENT RHEUMATOLOGY REPORTS
LA English
DT Review
DE Systemic sclerosis; Renal crisis; Risk factors; Prevention; Treatment
ID POLYMERASE-III ANTIBODY; SYSTEMIC-SCLEROSIS; RENAL CRISIS;
   CLINICAL-FEATURES; RNA-POLYMERASES; CYCLOSPORINE-A; INVOLVEMENT;
   FAILURE; DISEASE; PENICILLAMINE
AB Scleroderma renal crisis (SRC) is characterized by malignant hypertension, oliguric/anuric acute renal failure, and important mortality, with a 5-year survival rate of 65%. SRC occurs in 2% to 5% of patients with systemic sclerosis (SSc), particularly those with diffuse cutaneous SSc in the first years of disease evolution. Several retrospective studies have found high-dose corticosteroid therapy to be associated with increased risk of SRC, and anti-RNA-polymerase III antibodies have been detected in one third of patients with SRC. Treatment relies on the early control of blood pressure with increasing doses of angiotensin-converting enzyme inhibitors, eventually associated with calcium channel blockers together with dialysis if necessary. After 2 years on dialysis, eligible patients should be considered for renal transplantation. The strategy for prevention of SRC lacks consensus. However, corticosteroids and/or nephrotoxic drugs should be avoided in patients with diffuse cutaneous SSc.
C1 [Bussone, Guillaume; Berezne, Alice; Pestre, Vincent; Guillevin, Loic; Mouthon, Luc] Hop Cochin, Pole Med Interne, F-75679 Paris 14, France.
C3 Assistance Publique Hopitaux Paris (APHP); Universite Paris Cite;
   Hopital Universitaire Cochin - APHP
RP Mouthon, L (corresponding author), Hop Cochin, Pole Med Interne, 27 Rue Faubourg St Jacques, F-75679 Paris 14, France.
EM luc.mouthon@cch.aphp.fr
FU AMPLI (Avenir Mutualiste des Professions Liberales Independantes);
   Societe Nationale Francaise de Medecine Interne; Fonds d'Etudes et de
   Recherche du Corps Medical des Hopitaux de Paris; Direction Regionale
   des Affaires Sanitaires et Sociales d'Ile-de-France
FX Dr. Bussone has received financial support from AMPLI (Avenir Mutualiste
   des Professions Liberales & Independantes), the Societe Nationale
   Francaise de Medecine Interne, the Fonds d'Etudes et de Recherche du
   Corps Medical des Hopitaux de Paris, and the Direction Regionale des
   Affaires Sanitaires et Sociales d'Ile-de-France. Drs. Berezne,
   Guillevin, and Mouthon are members of the Groupe Francais de Recherche
   sur la Sclerodermie.
CR Akoglu H, 2009, RHEUMATOL INT, V29, P1223, DOI 10.1007/s00296-008-0807-1
   Anders HJ, 1999, AM J KIDNEY DIS, V33, pe3
   Börcsök I, 1998, J EXP MED, V188, P1563, DOI 10.1084/jem.188.9.1563
   Bunn CC, 1998, BRIT J RHEUMATOL, V37, P15
   Bussone G, 2009, PRESSE MED, V38, P291, DOI 10.1016/j.lpm.2008.11.003
   Caskey FJ, 1997, LANCET, V349, P620, DOI 10.1016/S0140-6736(05)61568-1
   CLEMENTS PJ, 1993, ARTHRITIS RHEUM, V36, P75, DOI 10.1002/art.1780360113
   Clements PJ, 2000, ARTHRITIS RHEUM-US, V43, P2445, DOI 10.1002/1529-0131(200011)43:11<2445::AID-ANR11>3.0.CO;2-Q
   Codullo V, 2009, J RHEUMATOL, V36, P1464, DOI 10.3899/jrheum.080806
   DeMarco PJ, 2002, ARTHRITIS RHEUM-US, V46, P2983, DOI 10.1002/art.10589
   Denton CP, 2004, BEST PRACT RES CL RH, V18, P271, DOI 10.1016/j.berh.2004.03.001
   DENTON CP, 1994, BRIT J RHEUMATOL, V33, P90
   Denton CP, 2000, BEST PRACT RES CL RH, V14, P17, DOI 10.1053/berh.1999.0075
   Dhaun N, 2009, AM J KIDNEY DIS, V54, P726, DOI 10.1053/j.ajkd.2009.02.015
   Emilie S, 2010, ANN RHEUM DIS     S3, V69, P251
   Filaci G, 1999, RHEUMATOLOGY, V38, P992, DOI 10.1093/rheumatology/38.10.992
   Harvey GR, 1999, CLIN EXP IMMUNOL, V117, P395
   HELFRICH DJ, 1989, ARTHRITIS RHEUM-US, V32, P1128, DOI 10.1002/anr.1780320911
   Jacobsen S, 2001, J RHEUMATOL, V28, P2454
   Kobayashi H, 1999, CLIN RHEUMATOL, V18, P425, DOI 10.1007/s100670050132
   Kuwana M, 2005, ARTHRITIS RHEUM-US, V52, P2425, DOI 10.1002/art.21232
   KUWANA M, 1993, J CLIN INVEST, V91, P1399, DOI 10.1172/JCI116343
   LAM M, 1992, NEW ENGL J MED, V326, P1435
   Meyer O, 2010, J RHEUMATOL, V37, P125, DOI 10.3899/jrheum.090677
   Meyer OC, 2007, J RHEUMATOL, V34, P104
   Mouthon L, 2011, HUM PATHOL, V42, P95, DOI 10.1016/j.humpath.2010.05.018
   Mouthon L, 2011, CLIN REV ALLERG IMMU, V40, P84, DOI 10.1007/s12016-009-8191-5
   Nihtyanova SI, 2008, RHEUM DIS CLIN N AM, V34, P161, DOI 10.1016/j.rdc.2007.11.005
   Nihtyanova SI, 2009, RHEUMATOLOGY, V48, P1218, DOI 10.1093/rheumatology/kep215
   Penn H, 2007, QJM-INT J MED, V100, P485, DOI 10.1093/qjmed/hcm052
   Penn H, 2009, ARTHRITIS RHEUM S10, V60, P451
   Pham PTT, 2005, AM J TRANSPLANT, V5, P2565, DOI 10.1111/j.1600-6143.2005.01035.x
   RUIZ JC, 1991, NEPHRON, V59, P330, DOI 10.1159/000186579
   Shand L, 2007, ARTHRITIS RHEUM-US, V56, P2422, DOI 10.1002/art.22721
   SMITH CD, 1984, ARTHRITIS RHEUM, V27, P826, DOI 10.1002/art.1780270716
   Steen VD, 2000, ANN INTERN MED, V133, P600, DOI 10.7326/0003-4819-133-8-200010170-00010
   Steen VD, 2003, RHEUM DIS CLIN N AM, V29, P315, DOI 10.1016/S0889-857X(03)00016-4
   Steen VD, 2000, ARTHRITIS RHEUM-US, V43, P2437, DOI 10.1002/1529-0131(200011)43:11<2437::AID-ANR10>3.0.CO;2-U
   Steen VD, 2005, SEMIN ARTHRITIS RHEU, V35, P35, DOI 10.1016/j.semarthrit.2005.03.005
   Steen VD, 2005, J RHEUMATOL, V32, P649
   Steen VD, 1998, ARTHRITIS RHEUM, V41, P1613, DOI 10.1002/1529-0131(199809)41:9<1613::AID-ART11>3.0.CO;2-O
   STEEN VD, 1990, ANN INTERN MED, V113, P352, DOI 10.7326/0003-4819-113-5-352
   STEEN VD, 1984, AM J MED, V76, P779, DOI 10.1016/0002-9343(84)90986-0
   STEEN VD, 1994, CLIN DERMATOL, V12, P253, DOI 10.1016/S0738-081X(94)90329-8
   Steen VD, 2007, ANN RHEUM DIS, V66, P940, DOI 10.1136/ard.2006.066068
   Teixeira L, 2008, ANN RHEUM DIS, V67, P110, DOI 10.1136/ard.2006.066985
   THURM RH, 1984, ARCH INTERN MED, V144, P733, DOI 10.1001/archinte.144.4.733
   Walker JG, 2003, INTERN MED J, V33, P216, DOI 10.1046/j.1445-5994.2003.00358.x
   Walker UA, 2007, ANN RHEUM DIS, V66, P754, DOI 10.1136/ard.2006.062901
   ZAWADA ET, 1981, NEPHRON, V27, P74
NR 50
TC 24
Z9 26
U1 0
U2 4
PU SPRINGER
PI NEW YORK
PA ONE NEW YORK PLAZA, SUITE 4600, NEW YORK, NY, UNITED STATES
SN 1523-3774
EI 1534-6307
J9 CURR RHEUMATOL REP
JI Curr. Rheumatol. Rep.
PD FEB
PY 2011
VL 13
IS 1
BP 37
EP 43
DI 10.1007/s11926-010-0145-7
PG 7
WC Rheumatology
WE Science Citation Index Expanded (SCI-EXPANDED)
SC Rheumatology
GA V29TN
UT WOS:000208770800006
PM 21061100
DA 2024-11-26
ER

PT J
AU Tomioka, M
   Hinoshita, F
   Miyauchi, N
   Akiyama, Y
   Saima, S
   Hiroe, M
AF Tomioka, M
   Hinoshita, F
   Miyauchi, N
   Akiyama, Y
   Saima, S
   Hiroe, M
TI ANCA-related crescentic glomerulonephritis in a patient with scleroderma
   without marked dermatological change and malignant hypertension
SO INTERNAL MEDICINE
LA English
DT Article
DE systemic sclerosis sine scleroderma; ANCA; crescentic
   glomerulonephritis; renal crisis; pulse therapy
ID PROGRESSIVE-SYSTEMIC-SCLEROSIS; ANTINEUTROPHIL CYTOPLASMIC
   AUTOANTIBODIES; CRISIS SINE SCLERODERMA; NORMOTENSIVE RENAL-FAILURE;
   INVOLVEMENT; ANTIBODIES
AB A 64-year-old woman with scleroderma without marked dermatological change developed anti-neutrophil cytoplasmic autoantibody (ANCA)-related renal failure. She had neither malignant hypertension nor elevation of plasma renin concentration. Renal biopsy showed cres-centic glomerulonephritis (pauci-immune type) and the myeloperoxidase-specific anti-neutrophil cytoplasmic autoantibody (MPO-ANCA) titer was found to be elevated to 757 IU/ml. Methylprednisolone pulse therapy followed by oral prednisolone effectively suppressed renal failure and lowered the MPO-ANCA titer. We believe this is a rare case of ANCA-related renal failure in a patient with scleroderma without marked dermatological change.
C1 Int Med Ctr Japan, Dept Internal Med, Tokyo 1628655, Japan.
C3 National Center for Global Health & Medicine - Japan
RP Int Med Ctr Japan, Dept Internal Med, 1-21-1 Toyama, Tokyo 1628655, Japan.
CR Bar J, 2001, SEMIN ARTHRITIS RHEU, V30, P403, DOI 10.1053/sarh.2001.21904
   BROWN RS, 1978, NEW ENGL J MED, V299, P466
   CALVERT RJ, 1956, LANCET, V271, P19
   Canet JJ, 2002, NEPHRON, V90, P119, DOI 10.1159/000046327
   CANNON PJ, 1974, MEDICINE, V53, P1, DOI 10.1097/00005792-197401000-00001
   ENDO H, 1994, J RHEUMATOL, V21, P864
   GOUGE SF, 1989, AM J KIDNEY DIS, V14, P236, DOI 10.1016/S0272-6386(89)80079-4
   Haviv YS, 1998, RENAL FAILURE, V20, P733, DOI 10.3109/08860229809045170
   HELFRICH DJ, 1989, ARTHRITIS RHEUM-US, V32, P1128, DOI 10.1002/anr.1780320911
   Hillis GS, 1997, AM J KIDNEY DIS, V30, P279, DOI 10.1016/S0272-6386(97)90065-2
   HUONG DLT, 1995, J RHEUMATOL, V22, P791
   JOHNSON SJ, 1980, ARTHRITIS RHEUM, V23, P698
   KAGAN A, 1989, J RHEUMATOL, V16, P707
   Kapur A, 1997, J RHEUMATOL, V24, P2469
   Katrib A, 1999, RHEUMATOL INT, V19, P61, DOI 10.1007/s002960050102
   Keuneke C, 1999, AM J KIDNEY DIS, V33, P379, DOI 10.1016/S0272-6386(99)70316-1
   Kohno K, 2000, CLIN NEPHROL, V53, P479
   Korzets Z, 1998, NEPHROL DIAL TRANSPL, V13, P2953, DOI 10.1093/ndt/13.11.2953
   LEROY EC, 1988, J RHEUMATOL, V15, P202
   LEVINE RJ, 1960, ANN INTERN MED, V52, P517, DOI 10.7326/0003-4819-52-3-517
   Maes B, 2000, AM J KIDNEY DIS, V36, part. no., DOI 10.1053/ajkd.2000.16215
   MOLINA JF, 1995, J RHEUMATOL, V22, P557
   MOORE HC, 1952, LANCET, V262, P68
   NEDO H, 2000, NIHON RINSHO MENEKI, V23, P656
   Omote A, 1997, INTERNAL MED, V36, P508, DOI 10.2169/internalmedicine.36.508
   Phan TG, 1999, J RHEUMATOL, V26, P2489
   Poormoghim H, 2000, ARTHRITIS RHEUM, V43, P444, DOI 10.1002/1529-0131(200002)43:2<444::AID-ANR27>3.0.CO;2-G
   RODNAN GP, 1957, AM J MED, V23, P445, DOI 10.1016/0002-9343(57)90324-8
   SALYER WR, 1973, ANN INTERN MED, V78, P895, DOI 10.7326/0003-4819-78-6-895
   SANDERS PW, 1988, NEPHRON, V48, P121, DOI 10.1159/000184889
   STEEN VD, 1990, ANN INTERN MED, V113, P352, DOI 10.7326/0003-4819-113-5-352
   TRAUB YM, 1983, MEDICINE, V62, P335, DOI 10.1097/00005792-198311000-00001
   Villaverde V, 1999, RHEUMATOLOGY, V38, P190, DOI 10.1093/rheumatology/38.2.190
   ZWETTLER U, 1993, AM J KIDNEY DIS, V22, P53, DOI 10.1016/S0272-6386(12)70166-X
NR 34
TC 16
Z9 18
U1 0
U2 0
PU JAPAN SOC INTERNAL MEDICINE
PI TOKYO
PA 34-3 3-CHOME HONGO BUNKYO-KU, TOKYO, 113, JAPAN
SN 0918-2918
EI 1349-7235
J9 INTERNAL MED
JI Intern. Med.
PD JUN
PY 2004
VL 43
IS 6
BP 496
EP 502
DI 10.2169/internalmedicine.43.496
PG 7
WC Medicine, General & Internal
WE Science Citation Index Expanded (SCI-EXPANDED)
SC General & Internal Medicine
GA 834RP
UT WOS:000222428700011
PM 15283187
DA 2024-11-26
ER

PT J
AU Hudson, M
   Ghossein, C
   Steen, V
AF Hudson, Marie
   Ghossein, Cybele
   Steen, Virginia
TI Scleroderma renal crisis
SO PRESSE MEDICALE
LA English
DT Review
ID SYSTEMIC-SCLEROSIS; PREGNANCY; ABNORMALITIES; PREDICTORS; RECURRENCE;
   MORTALITY; WOMEN
AB Scleroderma renal crisis (SRC) is a rare but life-threatening complication of systemic sclerosis (SSc) characterized by malignant hypertension and acute kidney injury. Historically, SRC was the leading cause of death in SSc. However, with the advent of angiotensin converting enzyme (ACE) inhibitors, mortality rates have decreased significantly. Nevertheless, one-year outcomes remain poor, with over 30% mortality and 25% of patients remaining dialysis-dependent. There is an urgent need to improve early recognition and treatment, and to identify novel treatments to improve outcomes of SRC. In this chapter, the clinical features, classification, pathophysiology, differential diagnosis, management and outcomes of SRC are presented. Specific issues relating to pregnancy, prophylactic ACE inhibition and management of essential hypertension are also discussed. (C) 2021 Elsevier Masson SAS. All rights reserved.
C1 [Hudson, Marie] McGill Univ, Lady Davis Inst, Jewish Gen Hosp, Montreal, PQ, Canada.
   [Ghossein, Cybele] Northwestern Univ, Feinberg Sch Med, Chicago, IL 60611 USA.
   [Steen, Virginia] Georgetown Univ, Med Ctr, Washington, DC 20007 USA.
C3 Lady Davis Institute; McGill University; Northwestern University;
   Feinberg School of Medicine; Georgetown University
RP Hudson, M (corresponding author), McGill Univ, Lady Davis Inst, Jewish Gen Hosp, Montreal, PQ, Canada.
CR Batal I, 2009, HUM PATHOL, V40, P332, DOI 10.1016/j.humpath.2008.08.001
   Bérezné A, 2017, ARTHRITIS RHEUMATOL, V69
   Bütikofer L, 2020, ARTHRITIS RES THER, V22, DOI 10.1186/s13075-020-2141-2
   Butler EA, 2019, ARTHRITIS RHEUMATOL, V71, P964, DOI 10.1002/art.40809
   CANNON PJ, 1974, MEDICINE, V53, P1, DOI 10.1097/00005792-197401000-00001
   Caron M, 2012, J RHEUMATOL, V39, P1829, DOI 10.3899/jrheum.111417
   Cheung WY, 2005, AM J KIDNEY DIS, V45, P930, DOI 10.1053/j.ajkd.2005.01.007
   CLEMENTS PJ, 1994, ARTHRITIS RHEUM, V37, P67, DOI 10.1002/art.1780370110
   Cozzi F, 2012, NEPHROL DIAL TRANSPL, V27, P4398, DOI 10.1093/ndt/gfs317
   DeMarco PJ, 2002, ARTHRITIS RHEUM-US, V46, P2983, DOI 10.1002/art.10589
   Devresse A, 2016, MEDICINE, V95, DOI 10.1097/MD.0000000000004459
   Dhaun N, 2009, AM J KIDNEY DIS, V54, P726, DOI 10.1053/j.ajkd.2009.02.015
   Domsic RT, 2016, ARTHRITIS RHEUMATOL, V68, P993, DOI 10.1002/art.39490
   Eckardt KU, 2012, KIDNEY INT SUPPL, V2, P7, DOI 10.1038/kisup.2012.8
   Fernández-Codina A, 2018, ARTHRITIS RHEUMATOL, V70, P1820, DOI 10.1002/art.40560
   Fonseca C, 2007, NEW ENGL J MED, V357, P1210, DOI 10.1056/NEJMoa067655
   Gordon SM, 2019, J RHEUMATOL, V46, P85, DOI 10.3899/jrheum.171186
   Hamaguchi Y, 2015, ARTHRITIS RHEUMATOL, V67, P1045, DOI 10.1002/art.38994
   Hao YJ, 2017, ARTHRITIS RHEUMATOL, V69, P1067, DOI 10.1002/art.40027
   Hoa S, 2017, AUTOIMMUN REV, V16, P407, DOI 10.1016/j.autrev.2017.02.012
   Hudson M, 2014, SEMIN ARTHRITIS RHEU, V43, P666, DOI 10.1016/j.semarthrit.2013.09.008
   Jaeger VK, 2016, PLOS ONE, V11, DOI 10.1371/journal.pone.0163894
   Kim H, 2021, J SCLERODERMA RELAT, V6, P21, DOI 10.1177/2397198320920422
   Kingdon EJ, 2003, RHEUMATOLOGY, V42, P26, DOI 10.1093/rheumatology/keg023
   Kowal-Bielecka O, 2017, ANN RHEUM DIS, V76, P1327, DOI 10.1136/annrheumdis-2016-209909
   Lusco MA, 2016, AM J KIDNEY DIS, V67, pE19, DOI 10.1053/j.ajkd.2016.02.033
   Moinzadeh P, 2020, J RHEUMATOL, V47, P241, DOI 10.3899/jrheum.180582
   Morgan ND, 2017, MEDICINE, V96, DOI 10.1097/MD.0000000000008980
   Nguyen B, 2011, ARTHRITIS RHEUM-US, V63, P530, DOI 10.1002/art.30111
   Nihtyanova SI, 2014, ARTHRITIS RHEUMATOL, V66, P1625, DOI 10.1002/art.38390
   Nihtyanova SI, 2009, RHEUMATOLOGY, V48, P1218, DOI 10.1093/rheumatology/kep215
   Okrój M, 2016, ARTHRITIS RES THER, V18, DOI 10.1186/s13075-016-1168-x
   Penn H, 2007, QJM-INT J MED, V100, P485, DOI 10.1093/qjmed/hcm052
   Penn H, 2013, QJM-INT J MED, V106, P839, DOI 10.1093/qjmed/hct111
   Penn H, 2008, CURR OPIN RHEUMATOL, V20, P692, DOI 10.1097/BOR.0b013e3283108df7
   Salituri J, 2020, J SCLERODERMA RELAT, V5, P152, DOI 10.1177/2397198319885488
   Sammaritano LR, 2020, ARTHRITIS RHEUMATOL, V72, P529, DOI 10.1002/art.41191
   Schrier RW, 2010, NAT REV NEPHROL, V6, P61, DOI 10.1038/nrneph.2009.228
   Senécal JL, 2020, J SCLERODERMA RELAT, V5, P103, DOI 10.1177/2397198319870667
   Shapiro L, 2015, ANN RHEUM DIS, V74, P1136, DOI 10.1136/annrheumdis-2015-eular.3605
   Sobanski V, 2014, ARTHRITIS RHEUMATOL, V66, P407, DOI 10.1002/art.38219
   Steen V, 2002, ARTHRITIS RHEUM, V52, pS45
   Steen VD, 1999, OBSTET GYNECOL, V94, P15, DOI 10.1016/S0029-7844(99)00233-1
   Steen VD, 2003, RHEUM DIS CLIN N AM, V29, P315, DOI 10.1016/S0889-857X(03)00016-4
   Steen VD, 2005, J RHEUMATOL, V32, P649
   Steen VD, 1999, ARTHRITIS RHEUM, V42, P763, DOI 10.1002/1529-0131(199904)42:4<763::AID-ANR21>3.0.CO;2-V
   Steen VD, 1998, ARTHRITIS RHEUM, V41, P1613, DOI 10.1002/1529-0131(199809)41:9<1613::AID-ART11>3.0.CO;2-O
   STEEN VD, 1984, AM J MED, V76, P779, DOI 10.1016/0002-9343(84)90986-0
   Steen VD, 2007, ANN RHEUM DIS, V66, P940, DOI 10.1136/ard.2006.066068
   Steen VD, 2007, RHEUM DIS CLIN N AM, V33, P345, DOI 10.1016/j.rdc.2007.03.001
   Stern, 2020, J RHEUMATOL
   Thomas CP, 2015, CLIN KIDNEY J, V8, P698, DOI 10.1093/ckj/sfv101
   Trang G, 2012, RHEUMATOL INT, V32, P645, DOI 10.1007/s00296-010-1697-6
   Wierzbicki O, 2016, J RHEUMATOL, V43, P1198
   Wipff J, 2009, J RHEUMATOL, V36, P337, DOI 10.3899/jrheum.080622
NR 55
TC 19
Z9 19
U1 0
U2 1
PU MASSON EDITEUR
PI MOULINEAUX CEDEX 9
PA 21 STREET CAMILLE DESMOULINS, ISSY, 92789 MOULINEAUX CEDEX 9, FRANCE
SN 0755-4982
EI 2213-0276
J9 PRESSE MED
JI Presse Med.
PD APR
PY 2021
VL 50
IS 1
AR 104063
DI 10.1016/j.lpm.2021.104063
EA MAR 2021
PG 7
WC Medicine, General & Internal
WE Science Citation Index Expanded (SCI-EXPANDED)
SC General & Internal Medicine
GA XR9DD
UT WOS:000732520000003
PM 33548376
DA 2024-11-26
ER

PT J
AU Portocarrero, JP
   Tawhari, I
   Ghossein, C
AF Portocarrero, Juan P.
   Tawhari, Ibrahim
   Ghossein, Cybele
TI Kidney Transplant Outcomes in Patients With Scleroderma an Experience at
   Northwestern Memorial Hospital, Chicago, Illinois
SO TRANSPLANTATION PROCEEDINGS
LA English
DT Article
ID RENAL CRISIS; SYSTEMIC-SCLEROSIS; RISK-FACTORS; SURVIVAL; DISEASE
AB Background. Scleroderma renal crisis (SRC) is a devastating complication of diffuse cutaneous systemic sclerosis (dcSSc) that occurs in 5% to 20% of patients in this population. End-stage kidney disease develops in 25% to 40% of SRC, and mortality occurs in 50% at 5 years. Kidney transplantation (KT) is a viable option, but little data exist on outcomes. Methods. We performed a retrospective study of all patients with dcSSc who underwent KT at Northwestern Hospital between 2000 and 2020. The objective of this study was to determine graft and patient survival at years 5 and 10 post-transplant. Results. Both patient and graft survival were 78% and 100% at 5 and 10 years, respectively. Kidney transplantation is associated with favorable outcomes in patients and graft survival at 5 and 10 years in patients with dcSSc.
C1 [Portocarrero, Juan P.; Ghossein, Cybele] Northwestern Univ, Feinberg Sch Med, Chicago, IL 60611 USA.
   [Tawhari, Ibrahim] King Khalid Univ, Abha, Saudi Arabia.
C3 Northwestern University; Feinberg School of Medicine; King Khalid
   University
RP Portocarrero, JP (corresponding author), Northwestern Univ, Feinberg Sch Med, Chicago, IL 60611 USA.
EM jpportocarrero@gmail.com
RI Tawhari, Ibrahim/HGA-9245-2022; Portocarrero, Juan/KMX-7130-2024
OI Portocarrero Caceres, Juan/0009-0008-1495-5461
CR Barnes J, 2012, CURR OPIN RHEUMATOL, V24, P165, DOI 10.1097/BOR.0b013e32834ff2e8
   Bertrand D, 2017, TRANSPL INT, V30, P256, DOI 10.1111/tri.12923
   Bleyer AJ, 2001, AM J KIDNEY DIS, V37, P1152, DOI 10.1053/ajkd.2001.24516
   Cheung WY, 2005, AM J KIDNEY DIS, V45, P930, DOI 10.1053/j.ajkd.2005.01.007
   Cozzi F, 2012, NEPHROL DIAL TRANSPL, V27, P4398, DOI 10.1093/ndt/gfs317
   Ghossein C, 2016, CURR RHEUMATOL REP, V18, DOI 10.1007/s11926-015-0551-y
   Gibney EM, 2004, AM J TRANSPLANT, V4, P2027, DOI 10.1111/j.1600-6143.2004.00605.x
   Nieto-Ríos John Fredy, 2020, Acta Med Colomb, V45, P37, DOI 10.36104/amc.2020.1215
   Pham PTT, 2005, AM J TRANSPLANT, V5, P2565, DOI 10.1111/j.1600-6143.2005.01035.x
   Woodworth TG, 2016, NAT REV NEPHROL, V12, P678, DOI 10.1038/nrneph.2016.124
NR 10
TC 1
Z9 1
U1 0
U2 0
PU ELSEVIER SCIENCE INC
PI NEW YORK
PA STE 800, 230 PARK AVE, NEW YORK, NY 10169 USA
SN 0041-1345
EI 1873-2623
J9 TRANSPL P
JI Transplant. Proc.
PD DEC
PY 2023
VL 55
IS 10
BP 2410
EP 2413
DI 10.1016/j.transproceed.2023.09.019
EA DEC 2023
PG 4
WC Immunology; Surgery; Transplantation
WE Science Citation Index Expanded (SCI-EXPANDED)
SC Immunology; Surgery; Transplantation
GA FN2V4
UT WOS:001146451500001
PM 37923572
DA 2024-11-26
ER

PT J
AU Celikbilek, M
   Elsurer, R
   Afsar, B
   Ozdemir, HB
   Sezer, S
   Ozdemir, NF
AF Celikbilek, Mehmet
   Elsurer, Rengin
   Afsar, Baris
   Ozdemir, Handan B.
   Sezer, Siren
   Ozdemir, Nurhan F.
TI Mixed connective tissue disease: a case with scleroderma renal crisis
   following abortion
SO CLINICAL RHEUMATOLOGY
LA English
DT Article
DE mixed connective tissue disease; pregnancy; scleroderma renal crisis
ID SYSTEMIC LUPUS-ERYTHEMATOSUS; PREGNANCY; AUTOANTIBODIES; PLACENTA
AB The term mixed connective tissue disease (MCTD) has been applied to a particular subset of patients with overlapping clinical features of systemic sclerosis, systemic lupus erythematosus, and polymyositis. Immune response to U1-ribonucleoprotein is the defining serological feature of MCTD. There are different organ and system involvements in MCTD including the heart, lung, kidney, muscle, joints, gastrointestinal, and hematologic involvements. Reports describing pregnancies in patients with MCTD are rare, and the results have been contradictory: a high risk of fetal loss and of disease exacerbation or no influence on fetus or mother. In MCTD, simultaneous pulmonary and renal involvement is very rare. In this paper, we report a case of MCTD with pulmonary involvement that developed scleroderma renal crisis after an abortion.
C1 Baskent Univ, Fac Med, Dept Internal Med, TR-06490 Ankara, Turkey.
   Baskent Univ, Fac Med, Dept Nephrol, TR-06490 Ankara, Turkey.
   Baskent Univ, Fac Med, Dept Pathol, TR-06490 Ankara, Turkey.
C3 Baskent University; Baskent University; Baskent University
RP Elsurer, R (corresponding author), Kultur Mah Caldiran Sok Pak Apt 11-1 Kolej, TR-06420 Ankara, Turkey.
EM renginels@yahoo.com
RI Elsurer, Rengin/HJH-6083-2023; sezer, siren/JYQ-2550-2024; Ozdemir,
   B.Handan/X-8540-2019; Ozdemir Acar, Fatma Nurhan/AAK-1697-2021;
   Celikbilek, Mehmet/H-6977-2013
OI Ozdemir, B.Handan/0000-0002-7528-3557; Ozdemir Acar, Fatma
   Nurhan/0000-0002-5682-0943; Sezer, Siren/0000-0002-7326-8388;
   Celikbilek, Mehmet/0000-0001-8890-3885
CR Ackerman J, 1999, PEDIATR DEVEL PATHOL, V2, P19, DOI 10.1007/s100249900085
   BENNETT RM, 1980, SEMIN ARTHRITIS RHEU, V10, P25, DOI 10.1016/0049-0172(80)90013-X
   Burdt MA, 1999, ARTHRITIS RHEUM-US, V42, P899, DOI 10.1002/1529-0131(199905)42:5<899::AID-ANR8>3.0.CO;2-L
   GRENNAN DM, 1978, ANN RHEUM DIS, V37, P129, DOI 10.1136/ard.37.2.129
   Horita Y, 2001, NEPHRON, V89, P354, DOI 10.1159/000046100
   KAUFMAN RL, 1982, J RHEUMATOL, V9, P549
   LUNDBERG I, 1991, J RHEUMATOL, V18, P359
   MCHUGH NJ, 1989, J RHEUMATOL, V16, P42
   SATOH K, 1994, AM J KIDNEY DIS, V24, P215, DOI 10.1016/S0272-6386(12)80185-5
   SNYDER JM, 1985, J AM OSTEOPATH ASSOC, V85, P33
   TAKEDA Y, 1989, CLIN IMMUNOL IMMUNOP, V50, P213, DOI 10.1016/0090-1229(89)90130-X
   VANCHEESWARAN R, 1994, J RHEUMATOL, V21, P1838
   Venables PJW, 2006, LUPUS, V15, P132, DOI 10.1191/0961203306lu2283rr
NR 13
TC 9
Z9 10
U1 0
U2 3
PU SPRINGER
PI NEW YORK
PA 233 SPRING STREET, NEW YORK, NY 10013 USA
SN 0770-3198
J9 CLIN RHEUMATOL
JI Clin. Rheumatol.
PD SEP
PY 2007
VL 26
IS 9
BP 1545
EP 1547
DI 10.1007/s10067-006-0442-8
PG 3
WC Rheumatology
WE Science Citation Index Expanded (SCI-EXPANDED)
SC Rheumatology
GA 197TY
UT WOS:000248580600026
PM 17119864
DA 2024-11-26
ER

PT J
AU Gore, JE
   Brown, AN
AF Gore, JE
   Brown, AN
TI Scleroderma renal crisis sine scleroderma in pregnancy: A case report
SO CLINICAL AND EXPERIMENTAL RHEUMATOLOGY
LA English
DT Article
DE systemic sclerosis; scleroderma renal crisis; pregnancy complications
ID PROGRESSIVE-SYSTEMIC-SCLEROSIS; SKIN INVOLVEMENT; HYPERTENSION; FAILURE
AB Scleroderma renal crisis has been documented as the presenting manifestation of systemic sclerosis sine scleroderma in pregnancy only once in the literature. Unfortunately, since scleroderma renal crisis in sine scleroderma pregnant patients is so rare, that patient expired. We present a case of a sine scleroderma pregnant patient with an initial manifestation of scleroderma renal crisis surviving due to successful diagnosis and treatment.
C1 Med Univ S Carolina, Div Rheumatol, Dept Rheumatol Immunol, Charleston, SC 29425 USA.
C3 Medical University of South Carolina
RP Gore, JE (corresponding author), Med Univ S Carolina, Div Rheumatol, Dept Rheumatol Immunol, 96 Jonathan Lucas St,Suite 912,POB 250623, Charleston, SC 29425 USA.
EM gorej@musc.edu
CR CANNON PJ, 1974, MEDICINE, V53, P1, DOI 10.1097/00005792-197401000-00001
   CATOGGIO LJ, 1983, ANN RHEUM DIS, V42, P23, DOI 10.1136/ard.42.1.23
   DOUVAS AS, 1979, J BIOL CHEM, V254, P10514
   GONZALEZ EA, 1994, AM J KIDNEY DIS, V23, P317, DOI 10.1016/S0272-6386(12)80990-5
   GOUGE SF, 1989, AM J KIDNEY DIS, V14, P236, DOI 10.1016/S0272-6386(89)80079-4
   HELFRICH DJ, 1989, ARTHRITIS RHEUM-US, V32, P1128, DOI 10.1002/anr.1780320911
   KAGAN A, 1989, J RHEUMATOL, V16, P707
   Mok CC, 2003, SCAND J RHEUMATOL, V32, P55, DOI 10.1080/03009740310000427
   MOLINA JF, 1995, J RHEUMATOL, V22, P3557
   RODNAN GP, 1962, JAMA-J AM MED ASSOC, V180, P665, DOI 10.1001/jama.1962.03050210027006
   STEEN V, 2003, RHEUM DIS CLIN N AM, V29, P2
   Steen VD, 1999, OBSTET GYNECOL, V94, P15, DOI 10.1016/S0029-7844(99)00233-1
   Steen VD, 2003, CLIN EXP RHEUMATOL, V21, pS29
   Vlachoyiannopoulos PG, 2004, CLIN EXP RHEUMATOL, V22, P551
   ZWETTLER U, 1993, AM J KIDNEY DIS, V22, P53, DOI 10.1016/S0272-6386(12)70166-X
NR 15
TC 8
Z9 8
U1 0
U2 1
PU CLINICAL & EXPER RHEUMATOLOGY
PI PISA
PA VIA SANTA MARIA 31, 56126 PISA, ITALY
SN 0392-856X
J9 CLIN EXP RHEUMATOL
JI Clin. Exp. Rheumatol.
PD JAN-FEB
PY 2006
VL 24
IS 1
BP 87
EP 88
PG 2
WC Rheumatology
WE Science Citation Index Expanded (SCI-EXPANDED)
SC Rheumatology
GA 021XD
UT WOS:000236018300015
PM 16539825
DA 2024-11-26
ER

PT J
AU Mouthon, L
   Bussone, G
   Berezné, A
   Noël, LH
   Guillevin, L
AF Mouthon, Luc
   Bussone, Guillaume
   Berezne, Alice
   Noel, Laure-Helene
   Guillevin, Loic
TI Scleroderma Renal Crisis
SO JOURNAL OF RHEUMATOLOGY
LA English
DT Review
DE SCLERODERMA RENAL CRISIS; SYSTEMIC SCLEROSIS; HYPERTENSION; ACUTE RENAL
   FAILURE; ENDOTHELIN 1; ANGIOTENSIN-CONVERTING ENZYME INHIBITORS
ID PROGRESSIVE-SYSTEMIC-SCLEROSIS; RNA-POLYMERASE-III; LONG-TERM OUTCOMES;
   VASCULAR DAMAGE; D-PENICILLAMINE; RISK-FACTORS; INVOLVEMENT; FAILURE;
   ANTIBODIES; KIDNEY
AB Scleroderma renal crisis (SRC) is characterized by malignant hypertension and oligo-anuric acute renal failure. It occurs in 5% of patients with systemic sclerosis (SSc), particularly in patients with diffuse disease during the first years. SRC is more common in patients receiving corticosteroids, the risk increasing with increasing dose. The disease is sometimes triggered by use of nephrotoxic drugs and/or intravascular volume depletion. Left ventricular insufficiency and hypertensive encephalopathy are typical clinical features. Thrombotic microangiopathy is detected in 43% of cases, and anti-RNA-polymerase III antibodies are present in one-third of patients. Renal biopsy is not necessary if SRC presents classical features. However, biopsy may help to define the prognosis and guide treatment in atypical forms. The prognosis of SRC has greatly improved with the introduction of angiotensin-converting enzyme (ACE) inhibitors. However, the 5-year survival for SSc patients with full SRC remains low (65%). The treatment of SRC relies on aggressive blood pressure control with an ACE inhibitor, combined with other antihypertensive drugs if needed. Dialysis is frequently indicated but can be stopped in about half of patients, mainly those with good blood pressure control. Patients who need dialysis for more than 2 years qualify for renal transplantation.
C1 [Mouthon, Luc; Guillevin, Loic] Univ Paris 05, Hop Cochin, AP HP,Serv Med Interne, Ctr Reference Vasc Necrosantes & Sclerodermie Sys, Paris, France.
   [Mouthon, Luc; Noel, Laure-Helene; Guillevin, Loic] Univ Paris 05, Inst Cochin, INSERM U1016, CNRS UMR 8104, Paris, France.
   Univ Paris 05, Fac Med Paris Descartes, Serv Anatomopathol, Paris, France.
   [Noel, Laure-Helene] Hop Necker Enfants Malad, AP HP, Serv Nephrol, Paris, France.
C3 Assistance Publique Hopitaux Paris (APHP); Universite Paris Cite;
   Hopital Universitaire Cochin - APHP; Universite Paris Cite; Centre
   National de la Recherche Scientifique (CNRS); CNRS - National Institute
   for Biology (INSB); Institut National de la Sante et de la Recherche
   Medicale (Inserm); Universite Paris Cite; Assistance Publique Hopitaux
   Paris (APHP); Universite Paris Cite; Hopital Universitaire
   Necker-Enfants Malades - APHP
RP Mouthon, L (corresponding author), Cochin Hosp, Dept Internal Med, 27 Rue Faubourg St Jacques, F-75679 Paris 14, France.
EM luc.mouthon@cch.aphp.fr
CR Bardoni A, 2003, CLIN EXP RHEUMATOL, V21, P301
   Batal I, 2010, INT J RHEUMATOL, V2010, DOI 10.1155/2010/543704
   Batal I, 2009, HUM PATHOL, V40, P332, DOI 10.1016/j.humpath.2008.08.001
   Bunn CC, 1998, BRIT J RHEUMATOL, V37, P15
   Bussone G, 2011, NEPHROL THER, V7, P192, DOI 10.1016/j.nephro.2011.03.006
   CANNON PJ, 1974, MEDICINE, V53, P1, DOI 10.1097/00005792-197401000-00001
   Caskey FJ, 1997, LANCET, V349, P620, DOI 10.1016/S0140-6736(05)61568-1
   Charles C, 2006, LANCET, V367, P1683, DOI 10.1016/S0140-6736(06)68737-0
   Clements PJ, 2000, ARTHRITIS RHEUM-US, V43, P2445, DOI 10.1002/1529-0131(200011)43:11<2445::AID-ANR11>3.0.CO;2-Q
   CLEMENTS PJ, 1994, ARTHRITIS RHEUM, V37, P67, DOI 10.1002/art.1780370110
   Codullo V, 2009, J RHEUMATOL, V36, P1464, DOI 10.3899/jrheum.080806
   DeMarco PJ, 2002, ARTHRITIS RHEUM-US, V46, P2983, DOI 10.1002/art.10589
   Denton CP, 2009, RHEUMATOLOGY, V48, P32, DOI 10.1093/rheumatology/ken483
   Denton CP, 2004, BEST PRACT RES CL RH, V18, P271, DOI 10.1016/j.berh.2004.03.001
   DENTON CP, 1994, BRIT J RHEUMATOL, V33, P90
   Emilie S, 2011, SCAND J RHEUMATOL, V40, P404, DOI 10.3109/03009742.2011.569753
   FISHER ER, 1958, ARCH PATHOL, V65, P29
   GONZALEZ EA, 1994, AM J KIDNEY DIS, V23, P317, DOI 10.1016/S0272-6386(12)80990-5
   Guillevin L, 2012, RHEUMATOLOGY, V51, P460, DOI 10.1093/rheumatology/ker271
   HELFRICH DJ, 1989, ARTHRITIS RHEUM-US, V32, P1128, DOI 10.1002/anr.1780320911
   Hesselstrand R, 2003, RHEUMATOLOGY, V42, P534, DOI 10.1093/rheumatology/keg170
   Hudson M, 2013, SEMIN ARTHRITIS RHEU
   Kang EH, 2005, CLIN EXP RHEUMATOL, V23, P731
   Keuneke C, 1999, AM J KIDNEY DIS, V33, P379, DOI 10.1016/S0272-6386(99)70316-1
   Kirschstein M, 1999, CLIN NEPHROL, V52, P183
   Kobayashi H, 1999, CLIN RHEUMATOL, V18, P425, DOI 10.1007/s100670050132
   Kuwana M, 2005, ARTHRITIS RHEUM-US, V52, P2425, DOI 10.1002/art.21232
   LAM M, 1992, NEW ENGL J MED, V326, P1435
   LAPENAS D, 1978, AM J PATHOL, V91, P243
   Le Guern V, 2004, RHEUMATOLOGY, V43, P1129, DOI 10.1093/rheumatology/keh253
   LOPEZOVEJERO JA, 1979, NEW ENGL J MED, V300, P1417, DOI 10.1056/NEJM197906213002505
   Maddison P, 2002, RHEUMATOLOGY, V41, P965, DOI 10.1093/rheumatology/41.9.965
   Magnant J, 2006, PRESSE MED, V35, P1894, DOI 10.1016/S0755-4982(06)74923-5
   Manadan AM, 2005, SEMIN ARTHRITIS RHEU, V34, P683, DOI 10.1016/j.semarthrit.2004.08.008
   Mayes MD, 2003, ARTHRITIS RHEUM, V48, P2246, DOI 10.1002/art.11073
   MCGIVEN AR, 1971, PATHOLOGY, V3, P145, DOI 10.3109/00313027109071334
   Meyer O, 2010, J RHEUMATOL, V37, P125, DOI 10.3899/jrheum.090677
   MOLINA JF, 1995, J RHEUMATOL, V22, P557
   Montanelli G, 2013, CLIN EXP RHEUMATOL, V31, pS135
   MOORE HC, 1952, LANCET, V262, P68
   Mouthon L, 2011, CLIN REV ALLERG IMMU, V40, P84, DOI 10.1007/s12016-009-8191-5
   Nikpour M, 2011, ARTHRITIS RES THER, V13, DOI 10.1186/ar3544
   OKANO Y, 1993, ANN INTERN MED, V119, P1005, DOI 10.7326/0003-4819-119-10-199311150-00007
   Penn H, 2007, QJM-INT J MED, V100, P485, DOI 10.1093/qjmed/hcm052
   Penn H, 2013, QJM-INT J MED, V106, P839, DOI 10.1093/qjmed/hct111
   Pham PTT, 2005, AM J TRANSPLANT, V5, P2565, DOI 10.1111/j.1600-6143.2005.01035.x
   Quéméneur T, 2013, MEDICINE, V92, P1, DOI 10.1097/MD.0b013e31827781fd
   Ranque B, 2010, AUTOIMMUN REV, V9, pA311, DOI 10.1016/j.autrev.2009.11.003
   Rivolta R, 1996, ARTHRITIS RHEUM, V39, P1030, DOI 10.1002/art.1780390622
   Roberts-Thomson PJ, 2006, INTERN MED J, V36, P519, DOI 10.1111/j.1445-5994.2006.01138.x
   SHAPIRO LS, 1983, J RHEUMATOL, V10, P316
   Steen V, 2003, ANN RHEUM DIS, V62, P97, DOI 10.1136/ard.62.2.97
   Steen VD, 1999, OBSTET GYNECOL, V94, P15, DOI 10.1016/S0029-7844(99)00233-1
   Steen VD, 2000, ANN INTERN MED, V133, P600, DOI 10.7326/0003-4819-133-8-200010170-00010
   Steen VD, 2003, RHEUM DIS CLIN N AM, V29, P315, DOI 10.1016/S0889-857X(03)00016-4
   Steen VD, 2005, SEMIN ARTHRITIS RHEU, V35, P35, DOI 10.1016/j.semarthrit.2005.03.005
   Steen VD, 2005, J RHEUMATOL, V32, P649
   STEEN VD, 1989, ARTHRITIS RHEUM-US, V32, P151, DOI 10.1002/anr.1780320207
   Steen VD, 1998, ARTHRITIS RHEUM, V41, P1613, DOI 10.1002/1529-0131(199809)41:9<1613::AID-ART11>3.0.CO;2-O
   STEEN VD, 1990, ANN INTERN MED, V113, P352, DOI 10.7326/0003-4819-113-5-352
   STEEN VD, 1984, AM J MED, V76, P779, DOI 10.1016/0002-9343(84)90986-0
   Steen VD, 2007, ANN RHEUM DIS, V66, P940, DOI 10.1136/ard.2006.066068
   TAMAKI T, 1991, ARCH DERMATOL RES, V283, P366, DOI 10.1007/BF00371817
   Teixeira L, 2008, ANN RHEUM DIS, V67, P110, DOI 10.1136/ard.2006.066985
   Teixeira L, 2007, ANN NY ACAD SCI, V1108, P249, DOI 10.1196/annals.1422.027
   TRAUB YM, 1983, MEDICINE, V62, P335, DOI 10.1097/00005792-198311000-00001
   TROSTLE DC, 1988, ARTHRITIS RHEUM-US, V31, P393, DOI 10.1002/art.1780310311
   VANCHEESWARAN R, 1994, J RHEUMATOL, V21, P1838
   Vaughan JH, 2000, J RHEUMATOL, V27, P821
   Walker JG, 2003, INTERN MED J, V33, P216, DOI 10.1046/j.1445-5994.2003.00358.x
   Walker UA, 2007, ANN RHEUM DIS, V66, P754, DOI 10.1136/ard.2006.062901
   WOOLFSON RG, 1993, J NUCL MED, V34, P1163
NR 72
TC 66
Z9 71
U1 0
U2 8
PU J RHEUMATOL PUBL CO
PI TORONTO
PA 365 BLOOR ST E, STE 901, TORONTO, ONTARIO M4W 3L4, CANADA
SN 0315-162X
EI 1499-2752
J9 J RHEUMATOL
JI J. Rheumatol.
PD JUN
PY 2014
VL 41
IS 6
BP 1040
EP 1048
DI 10.3899/jrheum.131210
PG 9
WC Rheumatology
WE Science Citation Index Expanded (SCI-EXPANDED)
SC Rheumatology
GA AI7UU
UT WOS:000337106600003
PM 24833760
OA Bronze
DA 2024-11-26
ER

PT J
AU Akoglu, H
   Atilgan, GK
   Ozturk, R
   Yenigun, EC
   Gonul, II
   Odabas, AR
AF Akoglu, Hadim
   Atilgan, Gokhan Kadir
   Ozturk, Ramazan
   Yenigun, Ezgi Coskun
   Gonul, Ipek Isik
   Odabas, Ali Riza
TI A "silent" course of normotensive scleroderma renal crisis: case report
   and review of the literature
SO RHEUMATOLOGY INTERNATIONAL
LA English
DT Review
DE Systemic sclerosis; Normotensive renal crisis; Scleroderma renal crisis
ID PROGRESSIVE-SYSTEMIC-SCLEROSIS; LONG-TERM OUTCOMES; CRESCENTIC
   GLOMERULONEPHRITIS; MALIGNANT HYPERTENSION; DIFFUSE SCLERODERMA;
   FAILURE; INVOLVEMENT; PENICILLAMINE; ENDOTHELIN-1; PATIENT
AB Scleroderma renal crisis (SRC) is a complication of systemic sclerosis characterized by the sudden onset of accelerated arterial hypertension, followed by progressive renal failure. Rarely, patients with SRC may be normotensive on presentation. These patients have poorer prognosis and higher mortality rates than those with hypertensive SRC. This is partly explained by the insidious course of normotensive SRC leading to delayed diagnosis and treatment. Normotensive patients also seem to be less responsive to current treatment modalities. Since available data on etiology, pathogenesis, and risk factors of the disease are inadequate, no effective therapy has been established to date. We report a patient with diffuse cutaneous scleroderma who developed SRC during his hospitalization. The patient remained normotensive and had an insidious course until oliguria and signs of hypervolemia occurred. Etiology, pathogenesis, risk factors, diagnosis, treatment modalities and prognosis of normotensive SRC are also discussed through previously published reports.
C1 [Akoglu, Hadim; Atilgan, Gokhan Kadir; Ozturk, Ramazan; Yenigun, Ezgi Coskun; Odabas, Ali Riza] Ankara Numune Egitim & Arastirma Hastanesi, Ankara Numune Res & Educ Hosp, Nefrol Klin, Dept Nephrol, TR-06100 Ankara, Turkey.
   [Gonul, Ipek Isik] Gazi Univ, Sch Med, Dept Pathol, Ankara, Turkey.
C3 Ankara Numune Training & Research Hospital; Gazi University
RP Akoglu, H (corresponding author), Ankara Numune Egitim & Arastirma Hastanesi, Ankara Numune Res & Educ Hosp, Nefrol Klin, Dept Nephrol, TR-06100 Ankara, Turkey.
EM drakomd@yahoo.com
RI Gönül, İpek/A-7614-2017; ATILGAN, KADIR GOKHAN/AAQ-5094-2020
OI ATILGAN, KADIR GOKHAN/0000-0001-9905-4305
CR Ara JM, 2000, NEFROLOGIA, V20, P383
   Arnaud L, 2007, CLIN NEPHROL, V68, P165
   Bashandy HG, 2006, SOUTH MED J, V99, P870, DOI 10.1097/01.smj.0000229871.68911.67
   CANNON PJ, 1974, MEDICINE, V53, P1, DOI 10.1097/00005792-197401000-00001
   Cheung WY, 2005, AM J KIDNEY DIS, V45, P930, DOI 10.1053/j.ajkd.2005.01.007
   Chifflot H, 2008, SEMIN ARTHRITIS RHEU, V37, P223, DOI 10.1016/j.semarthrit.2007.05.003
   Clements PJ, 2000, ARTHRITIS RHEUM-US, V43, P2445, DOI 10.1002/1529-0131(200011)43:11<2445::AID-ANR11>3.0.CO;2-Q
   DANGELO WA, 1969, AM J MED, V46, P428, DOI 10.1016/0002-9343(69)90044-8
   DeMarco PJ, 2002, ARTHRITIS RHEUM-US, V46, P2983, DOI 10.1002/art.10589
   GAVRAS H, 1977, ARCH INTERN MED, V137, P1554, DOI 10.1001/archinte.137.11.1554
   Guerini S, 2007, G Ital Nefrol, V24, P295
   Haviv YS, 1998, RENAL FAILURE, V20, P733, DOI 10.3109/08860229809045170
   HELFRICH DJ, 1989, ARTHRITIS RHEUM-US, V32, P1128, DOI 10.1002/anr.1780320911
   Kamen DL, 2006, J RHEUMATOL, V33, P1886
   Keuneke C, 1999, AM J KIDNEY DIS, V33, P379, DOI 10.1016/S0272-6386(99)70316-1
   Kobayashi H, 1999, CLIN RHEUMATOL, V18, P425, DOI 10.1007/s100670050132
   Kohno K, 2000, CLIN NEPHROL, V53, P479
   KOVALCHIK MT, 1978, ANN INTERN MED, V89, P881, DOI 10.7326/0003-4819-89-6-881
   Naniwa Taio, 2005, Mod Rheumatol, V15, P134, DOI 10.1007/s10165-004-0379-1
   Penn H, 2007, QJM-INT J MED, V100, P485, DOI 10.1093/qjmed/hcm052
   SHAPIRO CB, 1977, CLIN NEPHROL, V8, P321
   SHARNOFF JG, 1951, JAMA-J AM MED ASSOC, V145, P1230, DOI 10.1001/jama.1951.02920340008003
   Steen VD, 2000, ANN INTERN MED, V133, P600, DOI 10.7326/0003-4819-133-8-200010170-00010
   Steen VD, 2003, RHEUM DIS CLIN N AM, V29, P315, DOI 10.1016/S0889-857X(03)00016-4
   Steen VD, 2000, ARTHRITIS RHEUM-US, V43, P2437, DOI 10.1002/1529-0131(200011)43:11<2437::AID-ANR10>3.0.CO;2-U
   Steen VD, 2005, J RHEUMATOL, V32, P649
   Steen VD, 1998, ARTHRITIS RHEUM, V41, P1613, DOI 10.1002/1529-0131(199809)41:9<1613::AID-ART11>3.0.CO;2-O
   STEEN VD, 1990, ANN INTERN MED, V113, P352, DOI 10.7326/0003-4819-113-5-352
   STEEN VD, 1984, AM J MED, V76, P779, DOI 10.1016/0002-9343(84)90986-0
   STONE RA, 1974, AM J MED, V56, P119, DOI 10.1016/0002-9343(74)90757-8
   Teixeira L, 2008, ANN RHEUM DIS, V67, P110, DOI 10.1136/ard.2006.066985
   TRAUB YM, 1983, MEDICINE, V62, P335, DOI 10.1097/00005792-198311000-00001
   van den Born BJH, 2005, HYPERTENSION, V45, P246, DOI 10.1161/01.HYP.0000151620.17905.ee
   Villaverde M, 2003, MEDICINA-BUENOS AIRE, V63, P49
   WINOGRAD J, 1976, AM J ROENTGENOL, V126, P734, DOI 10.2214/ajr.126.4.734
   YAMANE K, 1991, ARTHRITIS RHEUM, V34, P243, DOI 10.1002/art.1780340220
   Zakopoulos NA, 2003, CLIN EXP RHEUMATOL, V21, P199
NR 37
TC 10
Z9 11
U1 0
U2 0
PU SPRINGER HEIDELBERG
PI HEIDELBERG
PA TIERGARTENSTRASSE 17, D-69121 HEIDELBERG, GERMANY
SN 0172-8172
EI 1437-160X
J9 RHEUMATOL INT
JI Rheumatol. Int.
PD AUG
PY 2009
VL 29
IS 10
BP 1223
EP 1229
DI 10.1007/s00296-008-0807-1
PG 7
WC Rheumatology
WE Science Citation Index Expanded (SCI-EXPANDED)
SC Rheumatology
GA 477EQ
UT WOS:000268501800015
PM 19048256
DA 2024-11-26
ER

PT J
AU Pasha, F
   Abazari, S
   Bikarannejad, P
   Zabolian, A
AF Pasha, Farahnaz
   Abazari, Setayesh
   Bikarannejad, Pouria
   Zabolian, Amirhossein
TI Systemic Sclerosis with Focus on Scleroderma Renal Crisis
SO IRANIAN JOURNAL OF KIDNEY DISEASES
LA English
DT Article
DE scleroderma; renal crisis; hemodialysis
ID RISK-FACTORS; HYPERTENSION; FAILURE; MORTALITY; OUTCOMES; DISEASE;
   COHORT
AB Known as systemic sclerosis (SSc), this autoimmune rheumatic disease has vast pathogenesis on many organs, including kidneys. It can lead to the point where the patient's survival relies entirely on dialysis. This report has basically focused on scleroderma renal crisis (SRC), which is the most serious renal manifestation of SSc, characterized by renal failure and sudden onset of hypertension. A 44-year-old man was hospitalized with hypertension, headache, vertigo, nausea, rhinorrhea, reflux, dysphagia, dyspnea (Fc II), visual impairment, mechanical arthralgia, and edema (+3) accompanied by a rare skin lesion. Raynaud's phenomenon was also remarkable in fingers and toes. According to signs and symptoms, SSc diagnosed and the proper treatment was applied. It is of great importance that in the case of malignant hypertension in patients with scleroderma, renal crisis always be kept in mind.
C1 [Pasha, Farahnaz] Islamic Azad Univ, Nephrol Ward, Dept Internal Med, Fac Med, Tehran, Iran.
   [Abazari, Setayesh; Bikarannejad, Pouria; Zabolian, Amirhossein] Islamic Azad Univ, Young Researchers & Elite Club, Tehran Med Sci, Tehran, Iran.
C3 Islamic Azad University; Islamic Azad University
RP Zabolian, A (corresponding author), Islamic Azad Univ, Fac Med, Tehran Med Sci, Tehran, Iran.
EM Fzr2000_0007@yahoo.com
CR [Anonymous], 1980, ARTHRITIS RHEUM-US, V23, P581, DOI 10.1002/art.1780230510
   Bryan C, 1996, BRIT J RHEUMATOL, V35, P1122
   Bunn CC, 1998, BRIT J RHEUMATOL, V37, P15
   CANNON PJ, 1974, MEDICINE, V53, P1, DOI 10.1097/00005792-197401000-00001
   Clements PJ, 2000, BEST PRACT RES CL RH, V14, P1, DOI 10.1053/berh.1999.0074
   DeMarco PJ, 2002, ARTHRITIS RHEUM-US, V46, P2983, DOI 10.1002/art.10589
   Denton CP, 1995, BRIT J RHEUMATOL, V34, P1048
   DENTON CP, 1994, BRIT J RHEUMATOL, V33, P90
   Kobayashi H, 1999, CLIN RHEUMATOL, V18, P425, DOI 10.1007/s100670050132
   MacGregor AJ, 2001, RHEUMATOLOGY, V40, P453, DOI 10.1093/rheumatology/40.4.453
   RODNAN GP, 1962, ANN INTERN MED, V57, P305, DOI 10.7326/0003-4819-57-2-305
   Scussel-Lonzetti L, 2002, MEDICINE, V81, P154, DOI 10.1097/00005792-200203000-00005
   Shapiro A P., 1988, Diseases of Kidney, P2272
   Steen V., 1996, SYSTEMIC SCLEROSIS, P425
   Steen VD, 2000, ANN INTERN MED, V133, P600, DOI 10.7326/0003-4819-133-8-200010170-00010
   Steen VD, 2005, J RHEUMATOL, V32, P649
   Steen VD, 1996, RHEUM DIS CLIN N AM, V22, P861, DOI 10.1016/S0889-857X(05)70305-7
   Steen VD, 1998, ARTHRITIS RHEUM, V41, P1613, DOI 10.1002/1529-0131(199809)41:9<1613::AID-ART11>3.0.CO;2-O
   STEEN VD, 1990, ANN INTERN MED, V113, P352, DOI 10.7326/0003-4819-113-5-352
   STEEN VD, 1984, AM J MED, V76, P779, DOI 10.1016/0002-9343(84)90986-0
   Steen VD, 2007, ANN RHEUM DIS, V66, P940, DOI 10.1136/ard.2006.066068
   Teixeira L, 2008, ANN RHEUM DIS, V67, P110, DOI 10.1136/ard.2006.066985
   Teixeira L, 2006, PRESSE MED, V35, P1966, DOI 10.1016/S0755-4982(06)74931-4
   TRAUB YM, 1983, MEDICINE, V62, P335, DOI 10.1097/00005792-198311000-00001
   Walker JG, 2003, INTERN MED J, V33, P216, DOI 10.1046/j.1445-5994.2003.00358.x
NR 25
TC 2
Z9 2
U1 0
U2 2
PU IRANIAN SOC NEPHROLGY
PI TEHRAN
PA APT 12, NO 63, SHAHEED TOUSI ST, DR GHARIB ST, KESHAVARZ BLVD, TEHRAN,
   1419783311, IRAN
SN 1735-8582
EI 1735-8604
J9 IRAN J KIDNEY DIS
JI Iran. J. Kidney Dis.
PD MAY
PY 2019
VL 13
IS 3
BP 207
EP 210
PG 4
WC Urology & Nephrology
WE Science Citation Index Expanded (SCI-EXPANDED)
SC Urology & Nephrology
GA ID8FI
UT WOS:000471918400008
PM 31209194
DA 2024-11-26
ER

PT J
AU Gibney, EM
   Parikh, CR
   Jani, A
   Fischer, MJ
   Collier, D
   Wiseman, AC
AF Gibney, EM
   Parikh, CR
   Jani, A
   Fischer, MJ
   Collier, D
   Wiseman, AC
TI Kidney transplantation for systemic sclerosis improves survival and may
   modulate disease activity
SO AMERICAN JOURNAL OF TRANSPLANTATION
LA English
DT Article
DE graft survival; kidney transplantation; Rodnan skin score; scleroderma;
   scleroderma renal crisis; survival; systemic sclerosis
ID RENAL-TRANSPLANTATION; SCLERODERMA; CYCLOSPORINE; THERAPY; FAILURE
AB Systemic sclerosis (SS) may lead to sclerodema renal crisis, an unusual cause of end-stage renal disease (ESRD) with historically poor hemodialysis outcomes. Little information is available on outcomes after kidney transplantation. Information from the UNOS registry was obtained on SS patients in the United States, listed for kidney transplants between 1985-2002. We compared survival at 1 and 3 years in patients who received cadaveric transplants with patients who remained on the waiting list. Graft survival, cause of graft loss, frequency of early graft loss and pre- and post-transplant skin scores were analyzed. Two hundred and fifty-eight patients with SS were listed for transplantation. Survival was significantly prolonged in patients receiving transplants (p = 0.005). Graft survival at 1 and 3 years was 68% and 60%. Early graft loss was common. Skin scores improved in all four subjects at our center, with an average decline of 60.7% (p = 0.024). Kidney transplantation confers a survival benefit in ESRD due to SS. Transplantation may be associated with an improvement in systemic manifestations of disease. Despite suboptimal graft survival, kidney transplant should be considered the treatment of choice in ESRD due to SS.
C1 Univ Colorado, Hlth Sci Ctr, Div Renal Dis & Hyperten, Denver, CO 80220 USA.
   Univ Colorado, Hlth Sci Ctr, Div Rheumatol, Denver, CO USA.
C3 University of Colorado System; University of Colorado Anschutz Medical
   Campus; University of Colorado Denver; University of Colorado System;
   University of Colorado Anschutz Medical Campus; University of Colorado
   Denver
RP Univ Colorado, Hlth Sci Ctr, Div Renal Dis & Hyperten, Denver, CO 80220 USA.
EM eric.gibney@uchsc.edu
RI Parikh, Chirag/ABQ-1981-2022
OI Parikh, Chirag/0000-0001-9051-7385
FU NIDDK NIH HHS [T32-DK007135-30, K23-DK064689-01] Funding Source: Medline
CR Apras S, 2003, ARTHRITIS RHEUM-US, V48, P2256, DOI 10.1002/art.11081
   ARTLETT CM, INCREASED MICROCHIME
   Bleyer AJ, 2001, AM J KIDNEY DIS, V37, P1152, DOI 10.1053/ajkd.2001.24516
   CANTALUPPI A, 1988, CLIN NEPHROL, V30, pS8
   Caplin N J, 1999, Am J Kidney Dis, V33, pe7, DOI 10.1016/S0272-6386(99)70248-9
   Chang YJ, 1999, MEDICINE, V78, P382, DOI 10.1097/00005792-199911000-00003
   CLEMENTS P, 1995, J RHEUMATOL, V22, P1281
   CLEMENTS PJ, 1993, ARTHRITIS RHEUM, V36, P75, DOI 10.1002/art.1780360113
   DENTON CP, 1994, BRIT J RHEUMATOL, V33, P90
   Filaci G, 2001, RHEUMATOLOGY, V40, P1431, DOI 10.1093/rheumatology/40.12.1431
   Hariharan S, 2000, NEW ENGL J MED, V342, P605, DOI 10.1056/NEJM200003023420901
   JAVIER R, 1980, SOUTHERN MED J, V73, P657, DOI 10.1097/00007611-198005000-00032
   JONES B, 1990, NEPHRON, V54, P107, DOI 10.1159/000185826
   KARNIB HH, 2004, KIDNEY, P1607
   McSweeney PA, 2002, BLOOD, V100, P1602, DOI 10.1182/blood.V100.5.1602.h81702001602_1602_1610
   MERINO GE, 1977, AM J SURG, V133, P745, DOI 10.1016/0002-9610(77)90170-2
   NISSENSON AR, 1990, Q J MED, V74, P63
   PAUL M, 1984, J RHEUMATOL, V11, P406
   RUIZ JC, 1991, TRANSPLANT P, V23, P2211
   Shor R, 2002, NEPHRON, V92, P716, DOI 10.1159/000064073
   Steen VD, 2000, ANN INTERN MED, V133, P600, DOI 10.7326/0003-4819-133-8-200010170-00010
   Steen VD, 2003, RHEUM DIS CLIN N AM, V29, P315, DOI 10.1016/S0889-857X(03)00016-4
   STEEN VD, 1990, ANN INTERN MED, V113, P352, DOI 10.7326/0003-4819-113-5-352
   Stratton RJ, 2001, RHEUMATOLOGY, V40, P84, DOI 10.1093/rheumatology/40.1.84
   Tsakiris D, 1996, NEPHROL DIAL TRANSPL, V11, P4
   *US REN DAT SYST, 2003, AM J KIDNEY DIS S, V41, pS160
   Wolfe RA, 1999, NEW ENGL J MED, V341, P1725, DOI 10.1056/NEJM199912023412303
   Wood KJ, 2003, TRANSPLANTATION, V75, p17S, DOI 10.1097/01.TP.0000067946.90241.2F
   WOODHALL PB, 1976, JAMA-J AM MED ASSOC, V236, P1032, DOI 10.1001/jama.236.9.1032
NR 29
TC 41
Z9 41
U1 0
U2 1
PU WILEY
PI HOBOKEN
PA 111 RIVER ST, HOBOKEN 07030-5774, NJ USA
SN 1600-6135
EI 1600-6143
J9 AM J TRANSPLANT
JI Am. J. Transplant.
PD DEC
PY 2004
VL 4
IS 12
BP 2027
EP 2031
DI 10.1111/j.1600-6143.2004.00605.x
PG 5
WC Surgery; Transplantation
WE Science Citation Index Expanded (SCI-EXPANDED)
SC Surgery; Transplantation
GA 876HM
UT WOS:000225487400015
PM 15575905
OA hybrid
DA 2024-11-26
ER

PT J
AU Galluccio, F
   Müller-Ladner, U
   Furst, DE
   Khanna, D
   Matucci-Cerinic, M
AF Galluccio, Felice
   Mueller-Ladner, Ulf
   Furst, Daniel E.
   Khanna, Dinesh
   Matucci-Cerinic, Marco
TI Points to consider in renal involvement in systemic sclerosis
SO RHEUMATOLOGY
LA English
DT Article
DE renal; kidney; systemic sclerosis; clinical trials; points to consider
ID IDENTIFY SCLERODERMA PATIENTS; GLOMERULAR-FILTRATION-RATE;
   CLASSIFICATION CRITERIA; RESISTANCE INDEX; VASCULAR DAMAGE; CRISIS;
   MULTICENTER; PROTEINURIA; FREQUENCY; INFUSION
AB This article discusses points to consider when undertaking a clinical trial to test therapy for renal involvement in SSc, not including scleroderma renal crisis. Double-blind, randomized controlled trials vs placebo or standard background therapy should be strongly considered. Inclusion criteria should consider a pre-specified range of renal functions or stratification of renal function. Gender and age limitations are probably not necessary. Concomitant medications including vasodilators, immunosuppressants and endothelin receptor antagonists and confounding illnesses such as diabetes, kidney stones, hypertension and heart failure need to be considered. A measure of renal function should be strongly considered, while time to dialysis, mortality, prevention of scleroderma renal crisis and progression of renal disease can also be considered, although they remain to be validated. Detailed, pre-planned analysis should be strongly considered and should include accounting for missing data.
C1 [Galluccio, Felice; Matucci-Cerinic, Marco] Univ Florence, AOU Careggi, Div Rheumatol, Dept Clin & Expt Med, Florence, Italy.
   [Mueller-Ladner, Ulf] Justus Liebig Univ Giessen, Dept Internal Med & Rheumatol, Giessen, Germany.
   [Mueller-Ladner, Ulf] Kerckhoff Klin, Dept Rheumatol Clin Immunol Osteol & Phys Med, Bad Nauheim, Germany.
   [Furst, Daniel E.] Univ Calif Los Angeles, David Geffen Sch Med, Dept Rheumatol, Los Angeles, CA 90095 USA.
   [Khanna, Dinesh] Univ Michigan, Dept Med, Scleroderma Program, Ann Arbor, MI 48109 USA.
C3 University of Florence; Azienda Ospedaliero Universitaria Careggi;
   Justus Liebig University Giessen; Kerckhoff Clinic; University of
   California System; University of California Los Angeles; University of
   California Los Angeles Medical Center; David Geffen School of Medicine
   at UCLA; University of Michigan System; University of Michigan
RP Matucci-Cerinic, M (corresponding author), Div Rheumatol, Villa Mona Tessa,Viale Pieraccini 18, I-50139 Florence, Italy.
EM marco.matuccicerinic@unifi.it
RI Galluccio, Felice/AAL-9481-2020; MATUCCI CERINIC, MARCO/AAO-2769-2020;
   furst, daniel/B-7316-2014
OI Galluccio, Felice/0000-0001-7485-471X
FU EULAR
FX This paper is part of the supplement titled Points to consider: systemic
   sclerosis and was funded by an unrestricted educational grant from
   EULAR.
CR Aikimbaev KS, 2001, ANGIOLOGY, V52, P697, DOI 10.1177/000331970105201006
   Avouac J, 2011, ANN RHEUM DIS, V70, P476, DOI 10.1136/ard.2010.136929
   Basso M, 2001, Ann Ital Med Int, V16, P233
   Bussone G, 2011, CURR RHEUMATOL REP, V13, P37, DOI 10.1007/s11926-010-0145-7
   Chibowska M, 2001, MED SCI MONITOR, V7, P282
   Clements PJ, 2000, ARTHRITIS RHEUM-US, V43, P2445, DOI 10.1002/1529-0131(200011)43:11<2445::AID-ANR11>3.0.CO;2-Q
   Derk CT, 2008, BRIT J DERMATOL, V158, P1063, DOI 10.1111/j.1365-2133.2008.08452.x
   Derrett-Smith EC, 2013, RHEUMATOLOGY, V52, P1824, DOI 10.1093/rheumatology/ket213
   Erre GL, 2008, CLIN EXP RHEUMATOL, V26, P1095
   Furst D, 2007, J RHEUMATOL, V34, P1194
   Gigante A, 2016, CLIN NEPHROL, V85, P326, DOI 10.5414/CN108580
   Grassegger A, 1998, BRIT J DERMATOL, V139, P639
   Guillevin L, 2012, RHEUMATOLOGY, V51, P460, DOI 10.1093/rheumatology/ker271
   Hesselstrand R, 2012, SCAND J RHEUMATOL, V41, P39, DOI 10.3109/03009742.2011.610032
   Hudson M, 2010, INT J RHEUMATOL, V2010, DOI 10.1155/2010/347402
   Johnson SR, 2012, ARTHRIT CARE RES, V64, P358, DOI 10.1002/acr.20684
   Kingdon EJ, 2003, RHEUMATOLOGY, V42, P26, DOI 10.1093/rheumatology/keg023
   Livi R, 2011, ANN RHEUM DIS, V70, P1963, DOI 10.1136/ard.2011.152892
   Merkel PA, 2003, J RHEUMATOL, V30, P1630
   Muangchan C, 2013, J RHEUMATOL, V40, P1545, DOI 10.3899/jrheum.121380
   Ogawa F, 2008, CLIN EXP RHEUMATOL, V26, P659
   Oyama Y, 2007, BONE MARROW TRANSPL, V40, P549, DOI 10.1038/sj.bmt.1705782
   Penn H, 2007, QJM-INT J MED, V100, P485, DOI 10.1093/qjmed/hcm052
   Quéméneur T, 2013, MEDICINE, V92, P1, DOI 10.1097/MD.0b013e31827781fd
   Rivolta R, 1996, ARTHRITIS RHEUM, V39, P1030, DOI 10.1002/art.1780390622
   Rosato E, 2009, ACTA PHARMACOL SIN, V30, P1283, DOI 10.1038/aps.2009.128
   Scheja A, 2009, SCAND J RHEUMATOL, V38, P295, DOI 10.1080/03009740802629424
   Schuster J, 2013, RHEUMATOL INT, V33, P2225, DOI 10.1007/s00296-013-2691-6
   Scorza R, 1997, J RHEUMATOL, V24, P1944
   Seiberlich B, 2008, CLIN NEPHROL, V70, P110
   SHANMUGAM VK, 2010, INT J RHEUMATOL, DOI DOI 10.1155/2010/538589
   Sicinska J, 2008, CLIN EXP RHEUMATOL, V26, P527
   Sugimoto T, 2008, NEPHROLOGY, V13, P179, DOI 10.1111/j.1440-1797.2007.00892.x
   Turk M, 2016, J RHEUMATOL, V43, P1350, DOI 10.3899/jrheum.151353
   van den Hoogen F, 2013, ARTHRITIS RHEUM-US, V65, P2737, DOI 10.1002/art.38098
   Yamashita H, 2014, INTERNAL MED, V53, P801, DOI 10.2169/internalmedicine.53.1599
   Yanaba K, 2012, CLIN RHEUMATOL
   Zeng XJ, 1998, CHINESE MED J-PEKING, V111, P224
NR 38
TC 12
Z9 12
U1 0
U2 1
PU OXFORD UNIV PRESS
PI OXFORD
PA GREAT CLARENDON ST, OXFORD OX2 6DP, ENGLAND
SN 1462-0324
EI 1462-0332
J9 RHEUMATOLOGY
JI RHEUMATOLOGY
PD SEP
PY 2017
VL 56
SU 5
BP V49
EP V52
DI 10.1093/rheumatology/kex201
PG 4
WC Rheumatology
WE Science Citation Index Expanded (SCI-EXPANDED)
SC Rheumatology
GA FI9BA
UT WOS:000412297100010
PM 28992172
OA Green Published, Bronze
DA 2024-11-26
ER

PT J
AU Landim, JIVD
   Franco, AS
   Sampaio-Barros, PD
   Miossi, R
   Medeiros-Ribeiro, AC
   Pereira, RMR
   Assad, APL
AF Landim, Joaquim Ivo Vasques Dantas
   Franco, Andre Silva
   Sampaio-Barros, Percival Degrava
   Miossi, Renata
   Medeiros-Ribeiro, Ana Cristina
   Pereira, Rosa Maria R.
   Assad, Ana Paula Luppino
TI Respiratory failure in systemic sclerosis
SO RHEUMATOLOGY INTERNATIONAL
LA English
DT Review
DE Systemic sclerosis; Respiratory insufficiency; COVID-19; Interstitial
   lung diseases
ID SCLERODERMA
AB Systemic sclerosis (SSc) can lead to dyspnea and respiratory failure through multiple mechanisms, making a precise diagnosis particularly challenging, especially amid the current COVID-19 pandemic. In this report, we present a case involving a 26-year-old female who had previously undiagnosed SSc. She experienced acute respiratory failure necessitating orotracheal intubation. Following an extensive evaluation, the patient exhibited skin thickening, kidney failure, thrombocytopenia, microangiopathic anemia, and an antinuclear antibody with a nuclear fine speckled pattern at a titer of 1:320. A diagnosis of SSc complicated by scleroderma renal crisis (SRC) was established. The patient's condition improved after undergoing hemodialysis, receiving an angiotensin-converting enzyme inhibitor, and undergoing cyclophosphamide treatment. Subsequently, she demonstrated sustained improvement during a follow-up period of 20 months.
C1 [Landim, Joaquim Ivo Vasques Dantas; Franco, Andre Silva; Sampaio-Barros, Percival Degrava; Miossi, Renata; Medeiros-Ribeiro, Ana Cristina; Pereira, Rosa Maria R.; Assad, Ana Paula Luppino] Univ Sao Paulo, Hosp Clin, Fac Med, Div Rheumatol, Ave Dr Arnaldo 455,3O Andar, BR-01246903 Sao Paulo, SP, Brazil.
C3 Universidade de Sao Paulo
RP Landim, JIVD (corresponding author), Univ Sao Paulo, Hosp Clin, Fac Med, Div Rheumatol, Ave Dr Arnaldo 455,3O Andar, BR-01246903 Sao Paulo, SP, Brazil.
EM joaquimivovasques@gmail.com; andre.franco@fm.usp.br;
   pdsampaiobarros@uol.com.br; renata.miossi@hc.fm.usp.br;
   ana.medeiros@hc.fm.usp.br; rosamariarp@yahoo.com;
   anastoamaro@yahoo.com.br
RI Franco, Andre/Z-3383-2019; BARROS, PERCIVAL/B-3298-2014;
   Medeiros-Ribeiro, Ana Cristina/GRY-0453-2022
OI Franco, Andre/0000-0002-6526-0140; Medeiros-Ribeiro, Ana
   Cristina/0000-0001-7168-5906; SAMPAIO-BARROS,
   PERCIVAL/0000-0001-9843-6686; Assad, ANA PAULA/0000-0003-0516-6918
FU JIVDL and ASF collected the data, analyzed the results, and wrote the
   manuscript; PDSB, RM, ACMR, RMRP, and APLA designed the study, analyzed
   the results, critically reviewed the manuscript, and contributed to the
   final version.
FX JIVDL and ASF collected the data, analyzed the results, and wrote the
   manuscript; PDSB, RM, ACMR, RMRP, and APLA designed the study, analyzed
   the results, critically reviewed the manuscript, and contributed to the
   final version.
CR Avouac J, 2016, ANN RHEUM DIS, V75, P103, DOI 10.1136/annrheumdis-2014-205295
   Bruni C, 2021, BEST PRACT RES CL RH, V35, DOI 10.1016/j.berh.2021.101668
   Bunn CC, 1998, BRIT J RHEUMATOL, V37, P15
   Cole A, 2023, CLIN REV ALLERG IMMU, V64, P378, DOI 10.1007/s12016-022-08945-x
   Distler O, 2020, EUR RESPIR J, V55, DOI 10.1183/13993003.02026-2019
   Hachulla E, 2021, ORPHANET J RARE DIS, V16, DOI 10.1186/s13023-021-01844-y
   Hanfi SH, 2021, J THORAC IMAG, V36, pW1, DOI 10.1097/RTI.0000000000000554
   Haque A, 2021, EUR RESPIR REV, V30, DOI 10.1183/16000617.0053-2021
   Hughes M, 2021, RHEUMATOLOGY, V60, P5509, DOI 10.1093/rheumatology/keab278
   Jaeger VK, 2016, PLOS ONE, V11, DOI 10.1371/journal.pone.0163894
   Juárez M, 2003, RHEUM DIS CLIN N AM, V29, P163, DOI 10.1016/S0889-857X(02)00100-X
   Moinzadeh P, 2020, J RHEUMATOL, V47, P241, DOI 10.3899/jrheum.180582
   Nagaraja V, 2019, CURR OPIN RHEUMATOL, V31, P223, DOI 10.1097/BOR.0000000000000604
   Orlandi M, 2022, RHEUMATOLOGY, V61, P1600, DOI 10.1093/rheumatology/keab615
   Pagkopoulou E, 2019, RHEUMATOL INT, V39, P1507, DOI 10.1007/s00296-019-04371-z
   Perelas A, 2020, LANCET RESP MED, V8, P304, DOI 10.1016/S2213-2600(19)30480-1
   Steen VD, 1998, ARTHRITIS RHEUM, V41, P1613, DOI 10.1002/1529-0131(199809)41:9<1613::AID-ART11>3.0.CO;2-O
   Tyndall AJ, 2010, ANN RHEUM DIS, V69, P1809, DOI 10.1136/ard.2009.114264
   Volkmann ER, 2023, LANCET, V401, P304, DOI 10.1016/S0140-6736(22)01692-0
NR 19
TC 0
Z9 0
U1 0
U2 0
PU SPRINGER HEIDELBERG
PI HEIDELBERG
PA TIERGARTENSTRASSE 17, D-69121 HEIDELBERG, GERMANY
SN 0172-8172
EI 1437-160X
J9 RHEUMATOL INT
JI Rheumatol. Int.
PD NOV
PY 2024
VL 44
IS 11
BP 2653
EP 2658
DI 10.1007/s00296-023-05482-4
EA OCT 2023
PG 6
WC Rheumatology
WE Science Citation Index Expanded (SCI-EXPANDED)
SC Rheumatology
GA G9F3G
UT WOS:001083790100002
PM 37837449
DA 2024-11-26
ER

PT J
AU Kim, LH
   Korn, JH
AF Kim, LH
   Korn, JH
TI Update in systemic sclerosis
SO ARTHRITIS & RHEUMATISM-ARTHRITIS CARE & RESEARCH
LA English
DT Article
ID CRYPTOGENIC FIBROSING ALVEOLITIS; PULMONARY-ARTERIAL-HYPERTENSION;
   CONTROLLED TRIAL; RENAL CRISIS; SCLERODERMA; INVOLVEMENT; PROGNOSIS;
   SURVIVAL; DISEASE; KIDNEY
C1 Boston Univ, Sch Med, Arthritis Ctr K5, Boston, MA 02118 USA.
C3 Boston University
RP Korn, JH (corresponding author), Boston Univ, Sch Med, Arthritis Ctr K5, 80 E Concord St, Boston, MA 02118 USA.
CR Badesch DB, 2000, ANN INTERN MED, V132, P425, DOI 10.7326/0003-4819-132-6-200003210-00002
   Bouros D, 2002, AM J RESP CRIT CARE, V165, P1581, DOI 10.1164/rccm.2106012
   CLEMENTS PJ, 1994, ARTHRITIS RHEUM, V37, P67, DOI 10.1002/art.1780370110
   Daniil ZD, 1999, AM J RESP CRIT CARE, V160, P899, DOI 10.1164/ajrccm.160.3.9903021
   KAHARI VM, 1988, J INVEST DERMATOL, V90, P664, DOI 10.1111/1523-1747.ep12560826
   KOVALCHIK MT, 1978, ANN INTERN MED, V89, P881, DOI 10.7326/0003-4819-89-6-881
   Livi R, 2002, ANN RHEUM DIS, V61, P682, DOI 10.1136/ard.61.8.682
   MacLean RM, 2001, AIJA LAW LIB, V11, P125
   McCormick LL, 1999, J IMMUNOL, V163, P5693
   MEDSGER TA, 1971, ANN INTERN MED, V75, P369, DOI 10.7326/0003-4819-75-3-369
   Rivolta R, 1996, ARTHRITIS RHEUM, V39, P1030, DOI 10.1002/art.1780390622
   Rubin LJ, 2002, NEW ENGL J MED, V346, P896, DOI 10.1056/NEJMoa012212
   Simonneau G, 2002, AM J RESP CRIT CARE, V165, P800, DOI 10.1164/ajrccm.165.6.2106079
   Steen VD, 2000, ANN INTERN MED, V133, P600, DOI 10.7326/0003-4819-133-8-200010170-00010
   Steen VD, 2000, ARTHRITIS RHEUM-US, V43, P2437, DOI 10.1002/1529-0131(200011)43:11<2437::AID-ANR10>3.0.CO;2-U
   STEEN VD, 1988, ARTHRITIS RHEUM-US, V31, P196, DOI 10.1002/art.1780310207
   STEEN VD, 1990, ANN INTERN MED, V113, P352, DOI 10.7326/0003-4819-113-5-352
   Wells AU, 1997, AM J RESP CRIT CARE, V155, P1657, DOI 10.1164/ajrccm.155.5.9154872
   WELLS AU, 1994, AM J RESP CRIT CARE, V149, P1583, DOI 10.1164/ajrccm.149.6.8004317
   Wells AU, 1998, AM J RESP CRIT CARE, V157, P1474, DOI 10.1164/ajrccm.157.5.9609096
   White B, 2000, ANN INTERN MED, V132, P947, DOI 10.7326/0003-4819-132-12-200006200-00004
   Witt C, 1999, ANN RHEUM DIS, V58, P635, DOI 10.1136/ard.58.10.635
NR 22
TC 1
Z9 1
U1 0
U2 0
PU WILEY-LISS
PI NEW YORK
PA DIV JOHN WILEY & SONS INC, 605 THIRD AVE, NEW YORK, NY 10158-0012 USA
SN 0004-3591
J9 ARTHRIT RHEUM-ARTHR
JI Arthritis Rheum-Arthritis Care Res.
PD AUG 15
PY 2003
VL 49
IS 4
BP 605
EP 613
DI 10.1002/art.11194
PG 9
WC Rheumatology
WE Science Citation Index Expanded (SCI-EXPANDED)
SC Rheumatology
GA 709KL
UT WOS:000184624300020
DA 2024-11-26
ER

PT J
AU Ponticelli, C
   Doria, A
   Moroni, G
AF Ponticelli, Claudio
   Doria, Andrea
   Moroni, Gabriella
TI Renal disorders in rheumatologic diseases: the spectrum is changing
   (Part 1: connective tissue diseases)
SO JOURNAL OF NEPHROLOGY
LA English
DT Review
DE Lupus nephritis; Sjogren syndrome; Polymyositis; Scleroderma;
   Myoglobinuria; Malignant hypertension
ID SYSTEMIC-LUPUS-ERYTHEMATOSUS; GLOMERULAR AUTOIMMUNE MULTICOMPONENTS;
   PRIMARY SJOGRENS-SYNDROME; MAINTENANCE THERAPY; FANCONIS-SYNDROME;
   TUBULAR-ACIDOSIS; NEPHRITIS; INVOLVEMENT; CRISIS; SCLEROSIS
AB The kidney is frequently involved by autoimmune rheumatic diseases. The renal manifestations may be variable, ranging from asymptomatic proteinuria and microscopic haematuria to nephrotic syndrome and rapidly progressive glomerulonephritis or vasculitis. In a number of cases the kidney involvement is related to the treatment of the original disease and may represent a major cause of morbidity and mortality. Thus, it is important for nephrologists and rheumatologists to remember that dysfunction of the kidney may be part of the primary systemic disorder or consequence of its pharmacotherapy. In the first part of this review we will analyse the kidney involvement in four autoimmune connective tissue diseases: systemic lupus erythematosus, Sjogren syndrome, polymyositis/dermatomyositis, and systemic sclerosis. Renal disease is common in lupus and is a main cause of morbidity and mortality. About 10% of patients with Sjogren syndrome may present interstitial nephritis or, more rarely, glomerulonephritis. Myoglobinuria and acute kidney injury is a frequent complication of polymyositis. Renal disease is one of the most serious complications of systemic sclerosis and may present with a dramatic renal crisis, characterized by malignant hypertension, oligo-anuria, and microangiopathic thrombocytopenic anaemia.
C1 [Ponticelli, Claudio] IRCCS Osped Maggiore Milano, Div Nephrol, Via Ampere 126, I-20131 Milan, Italy.
   [Doria, Andrea] Univ Padua, Div Rheumatol, Dept Med, DIMED, Padua, Italy.
   [Moroni, Gabriella] Fdn Ca Granda IRCCS Osped Maggiore Policlin Milan, Div Nephrol, Milan, Italy.
C3 University of Padua; IRCCS Ca Granda Ospedale Maggiore Policlinico
RP Ponticelli, C (corresponding author), IRCCS Osped Maggiore Milano, Div Nephrol, Via Ampere 126, I-20131 Milan, Italy.
EM ponticelli.claudio@gmail.com
RI Moroni, Gabriella/J-8183-2015
OI Ponticelli, Claudio/0000-0001-6060-965X; Moroni, Gabriella
   Luisa/0009-0001-7667-4541; Doria, Andrea/0000-0003-0548-4983
CR Allinovi M, 2017, CLIN KIDNEY J, V10, P625, DOI 10.1093/ckj/sfw143
   Almaani S, 2019, NEPHROL DIAL TRANSPL, V34, P22, DOI 10.1093/ndt/gfy267
   Almaani S, 2017, CLIN J AM SOC NEPHRO, V12, P825, DOI 10.2215/CJN.05780616
   Anand A, 2015, AM J KIDNEY DIS, V66, P532, DOI 10.1053/j.ajkd.2014.11.032
   Asif A, 2017, J NEPHROL, V30, P347, DOI 10.1007/s40620-016-0357-7
   Ayoub I, 2017, J AM SOC NEPHROL, V28, P3435, DOI 10.1681/ASN.2017080830
   Bakhriansyah M, 2019, CLIN J AM SOC NEPHRO, V14, P1355, DOI 10.2215/CJN.14331218
   Bassi N, 2010, ANN RHEUM DIS, V69, P1704, DOI 10.1136/ard.2009.117804
   Bassi N, 2015, CLIN REV ALLERG IMMU, V49, P217, DOI 10.1007/s12016-015-8476-9
   Batal I, 2010, INT J RHEUMATOL, V2010, DOI 10.1155/2010/543704
   Baz EMK, 2001, RENAL FAILURE, V23, P737, DOI 10.1081/JDI-100107372
   Binda V, 2020, J NEPHROL, V33, P1019, DOI 10.1007/s40620-020-00706-3
   Black CM, 2005, OXFORD TXB CLIN NEPH, P843
   Bonanni A, 2015, AUTOIMMUN REV, V14, P692, DOI 10.1016/j.autrev.2015.04.004
   Bosch X, 2009, NEW ENGL J MED, V361, P62, DOI 10.1056/NEJMra0801327
   Bose N, 2015, SEMIN ARTHRITIS RHEU, V44, P687, DOI 10.1016/j.semarthrit.2014.12.001
   Bossini N, 2001, NEPHROL DIAL TRANSPL, V16, P2328, DOI 10.1093/ndt/16.12.2328
   Bredberg A, 2003, SCAND J RHEUMATOL, V32, P255, DOI 10.1080/03009740310003785
   Brokmann JC, 2017, J CLIN HYPERTENS, V19, P704, DOI 10.1111/jch.13026
   Bruschi M, 2015, J AM SOC NEPHROL, V26, P1905, DOI 10.1681/ASN.2014050493
   Bruschi M, 2014, J AM SOC NEPHROL, V25, P2483, DOI 10.1681/ASN.2013090987
   de Oliveira THC, 2019, FRONT IMMUNOL, V10, DOI 10.3389/fimmu.2019.01461
   Caplin NJ, 1999, AM J KIDNEY DIS, V33, P7
   Christopher-Stine L, 2004, CURR OPIN RHEUMATOL, V16, P700, DOI 10.1097/01.bor.0000141925.21941.d8
   Christopher-Stine L, 2007, J RHEUMATOL, V34, P332
   CORTEZ MS, 1995, AM J KIDNEY DIS, V25, P632, DOI 10.1016/0272-6386(95)90136-1
   Couvrat-Desvergnes G, 2014, MEDICINE, V93, P33, DOI 10.1097/MD.0000000000000015
   Cozzi F, 2012, NEPHROL DIAL TRANSPL, V27, P4398, DOI 10.1093/ndt/gfs317
   Crow MK, 2014, J IMMUNOL, V192, P5459, DOI 10.4049/jimmunol.1002795
   Cucchiari D, 2017, CLIN REV ALLERG IMMU, V52, P99, DOI 10.1007/s12016-015-8524-5
   DABADGAO S, 1995, CLIN EXP RHEUMATOL, V13, P509
   Dalakas MC, 2015, NEW ENGL J MED, V372, P1734, DOI 10.1056/NEJMra1402225
   Davidson A, 2016, NAT REV RHEUMATOL, V12, P143, DOI 10.1038/nrrheum.2015.159
   Deng J, 2012, TOHOKU J EXP MED, V227, P281, DOI 10.1620/tjem.227.281
   Denton CP, 2017, LANCET, V390, P1685, DOI 10.1016/S0140-6736(17)30933-9
   Devresse A, 2016, MEDICINE, V95, DOI 10.1097/MD.0000000000004459
   Ding XK, 2020, CLIN RHEUMATOL, V39, P1531, DOI 10.1007/s10067-019-04917-3
   Dooley MA, 2011, NEW ENGL J MED, V365, P1886, DOI 10.1056/NEJMoa1014460
   Evans RDR, 2016, BMC MUSCULOSKEL DIS, V17, DOI 10.1186/s12891-015-0858-x
   Falasinnu T, 2020, SEMIN ARTHRITIS RHEU, V50, P463, DOI 10.1016/j.semarthrit.2019.10.006
   Fanouriakis A., 2020, ANN RHEUM DIS
   François H, 2016, NAT REV NEPHROL, V12, P82, DOI 10.1038/nrneph.2015.174
   Fu J, 2015, AM J PHYSIOL-RENAL, V308, pF287, DOI 10.1152/ajprenal.00533.2014
   Gatto M, 2020, J AUTOIMMUN, V111, DOI 10.1016/j.jaut.2020.102443
   Goules AV, 2013, ARTHRITIS RHEUM-US, V65, P2945, DOI 10.1002/art.38100
   Hajji Meriam, 2018, Drug Saf Case Rep, V5, P17, DOI 10.1007/s40800-018-0073-4
   Haque SK, 2012, NEPHROL DIAL TRANSPL, V27, P4273, DOI 10.1093/ndt/gfs493
   HELFRICH DJ, 1989, ARTHRITIS RHEUM-US, V32, P1128, DOI 10.1002/anr.1780320911
   Houssiau FA, 2002, ARTHRITIS RHEUM-US, V46, P2121, DOI 10.1002/art.10461
   Ichikawa K, 2017, CLIN EXP NEPHROL, V21, P1024, DOI 10.1007/s10157-017-1398-5
   Imgenberg-Kreuz J, 2019, FRONT IMMUNOL, V10, DOI 10.3389/fimmu.2019.01686
   Jain A, 2018, RHEUMATOL INT, V38, P2251, DOI 10.1007/s00296-018-4118-x
   Jasiek M, 2017, RHEUMATOLOGY, V56, P362, DOI 10.1093/rheumatology/kew376
   Jorge A, 2019, ARTHRITIS RHEUMATOL, V71, P403, DOI 10.1002/art.40729
   Kidder D, 2015, NEPHROL DIAL TRANSPL, V30, P1363, DOI 10.1093/ndt/gfv042
   Kim HW, 2005, NEPHROL DIAL TRANSPL, V20, P2255, DOI 10.1093/ndt/gfh950
   Kinloch AJ, 2014, ARTHRITIS RHEUMATOL, V66, P3359, DOI 10.1002/art.38888
   Kobayashi T, 2006, CLIN NEPHROL, V65, P427
   Krieger NS, 2004, CURR OPIN NEPHROL HY, V13, P423, DOI 10.1097/01.mnh.0000133975.32559.6b
   Lavergne A, 2021, J NEPHROL, V34, P617, DOI 10.1007/s40620-020-00746-9
   Lenna S, 2010, J IMMUNOL, V184, P4654, DOI 10.4049/jimmunol.0903188
   Lewington AJP, 1996, NEPHROL DIAL TRANSPL, V11, P699, DOI 10.1093/oxfordjournals.ndt.a027364
   Malvar A, 2020, KIDNEY INT, V97, P156, DOI 10.1016/j.kint.2019.07.018
   Mantoo MR, 2019, RHEUMATOL INT, V39, P577, DOI 10.1007/s00296-018-4229-4
   Maria NI, 2020, NAT REV RHEUMATOL, V16, P255, DOI 10.1038/s41584-020-0401-9
   Maripuri S, 2009, CLIN J AM SOC NEPHRO, V4, P1423, DOI 10.2215/CJN.00980209
   Marisiddappa L, 2018, SAUDI J KIDNEY DIS T, V29, P210, DOI 10.4103/1319-2442.225181
   Martin JE, 2013, HUM MOL GENET, V22, P4021, DOI 10.1093/hmg/ddt248
   Milburn J, 2017, NEPHROL DIAL TRANSPL, V32, P434, DOI 10.1093/ndt/gfw064
   Montanelli Gaia, 2013, Clin Exp Rheumatol, V31, P135
   Moroni G, 2013, CLIN EXP RHEUMATOL, V31, pS75
   Moroni G, 2013, LUPUS, V22, P810, DOI 10.1177/0961203313492576
   Moroni G, 2006, CLIN J AM SOC NEPHRO, V1, P925, DOI 10.2215/CJN.02271205
   Moroni G, 2018, ANN RHEUM DIS, V77, P1318, DOI 10.1136/annrheumdis-2017-212732
   Moroni G, 2016, J AUTOIMMUN, V74, P27, DOI 10.1016/j.jaut.2016.06.006
   Moroni G, 2014, RHEUMATOLOGY, V53, P1570, DOI 10.1093/rheumatology/ket462
   Nagaraja V, 2019, CURR OPIN RHEUMATOL, V31, P223, DOI 10.1097/BOR.0000000000000604
   Parodis I, 2020, LUPUS SCI MED, V7, DOI 10.1136/lupus-2020-000389
   Pasoto SG, 2019, OPEN ACCESS RHEUMATO, V11, P33, DOI 10.2147/OARRR.S167783
   Pattanaik D, 2015, FRONT IMMUNOL, V6, DOI 10.3389/fimmu.2015.00272
   Penn H, 2007, QJM-INT J MED, V100, P485, DOI 10.1093/qjmed/hcm052
   Penn H, 2013, QJM-INT J MED, V106, P839, DOI 10.1093/qjmed/hct111
   Ponticelli C, 2017, EXPERT OPIN DRUG SAF, V16, P411, DOI 10.1080/14740338.2017.1269168
   Ponticelli C, 2010, J NEPHROL, V23, P9
   Postlethwaite AE, 2007, CURR OPIN RHEUMATOL, V19, P574, DOI 10.1097/BOR.0b013e3282eeb3a4
   PRESCOTT RJ, 1992, J PATHOL, V166, P255, DOI 10.1002/path.1711660307
   Ramos-Casals M, 2020, ANN RHEUM DIS, V79, P3, DOI 10.1136/annrheumdis-2019-216114
   Rovin BH, 2019, KIDNEY INT, V95, P219, DOI 10.1016/j.kint.2018.08.025
   Rovin BH, 2012, ARTHRITIS RHEUM-US, V64, P1215, DOI 10.1002/art.34359
   Sandhya Pulukool, 2014, Open Rheumatol J, V8, P103, DOI 10.2174/1874312901408010103
   Santaniello A, 2006, TISSUE ANTIGENS, V68, P239, DOI 10.1111/j.1399-0039.2006.00657.x
   Saxena N, 2017, CLIN NEPHROL, V88, P40, DOI 10.5414/CN109107
   Sciascia S, 2020, J NEPHROL, V33, P757, DOI 10.1007/s40620-019-00698-9
   Sciascia S, 2014, NAT REV NEPHROL, V10, P279, DOI 10.1038/nrneph.2014.38
   Shah M, 2017, AM J HYPERTENS, V30, P700, DOI 10.1093/ajh/hpx048
   Sheikholeslami M, 2018, MOD RHEUMATOL, V28, P523, DOI 10.1080/14397595.2017.1352479
   Shimizu T, 2019, INTERNAL MED, V58, P441, DOI 10.2169/internalmedicine.1441-18
   Shiwen X, 2009, EUR J CLIN INVEST, V39, P19, DOI 10.1111/j.1365-2362.2009.02117.x
   Soriano JR, 2002, J AM SOC NEPHROL, V13, DOI 10.1097/01.ASN.0000023430.92674.E5
   Steen VD, 2000, ANN INTERN MED, V133, P600, DOI 10.7326/0003-4819-133-8-200010170-00010
   STEEN VD, 1990, ANN INTERN MED, V113, P352, DOI 10.7326/0003-4819-113-5-352
   Takagi K, 2003, CLIN EXP IMMUNOL, V134, P538, DOI 10.1111/j.1365-2249.2003.02320.x
   Thakur V, 1996, AM J MED SCI, V312, P85, DOI 10.1097/00000441-199608000-00005
   TRAUB YM, 1983, MEDICINE, V62, P335, DOI 10.1097/00005792-198311000-00001
   Turk M, 2016, J RHEUMATOL, V43, P1350, DOI 10.3899/jrheum.151353
   Vallés PG, 2018, ADV CHRONIC KIDNEY D, V25, P303, DOI 10.1053/j.ackd.2018.05.003
   van der Merwe W, 2013, NEW ZEAL MED J, V126, P39
   Wakasugi D, 2012, J RHEUMATOL, V39, P79, DOI 10.3899/jrheum.110532
   Walker JG, 2003, INTERN MED J, V33, P216, DOI 10.1046/j.1445-5994.2003.00358.x
   Weening JJ, 2004, J AM SOC NEPHROL, V15, P241, DOI 10.1097/01.ASN.0000108969.21691.5D
   Yamashita H, 2019, RHEUMATOLOGY, V58, P2099, DOI 10.1093/rheumatology/kez435
   Yang HX, 2018, INT J RHEUM DIS, V21, P222, DOI 10.1111/1756-185X.13182
   Yang YS, 2007, RHEUMATOL INT, V27, P593, DOI 10.1007/s00296-006-0257-6
   Yen TH, 2005, INT J CLIN PRACT, V59, P188, DOI 10.1111/j.1368-5031.2004.00248.x
   Zager RA, 1996, KIDNEY INT, V49, P314, DOI 10.1038/ki.1996.48
   Zanatta E, 2018, AUTOIMMUN REV, V17, P882, DOI 10.1016/j.autrev.2018.03.012
   Zhang HT, 2017, J AM SOC NEPHROL, V28, P3671, DOI 10.1681/ASN.2017030263
NR 117
TC 6
Z9 8
U1 0
U2 3
PU SPRINGER HEIDELBERG
PI HEIDELBERG
PA TIERGARTENSTRASSE 17, D-69121 HEIDELBERG, GERMANY
SN 1121-8428
EI 1724-6059
J9 J NEPHROL
JI J. Nephrol.
PD AUG
PY 2021
VL 34
IS 4
BP 1069
EP 1080
DI 10.1007/s40620-020-00772-7
EA JUN 2020
PG 12
WC Urology & Nephrology
WE Science Citation Index Expanded (SCI-EXPANDED)
SC Urology & Nephrology
GA TZ1GZ
UT WOS:000539951900002
PM 32529559
DA 2024-11-26
ER

PT J
AU Nepal, M
   Mainali, R
   Schworer, CM
   Difilippo, W
   Zhang, PL
   Schultz, MF
AF Nepal, Manish
   Mainali, Roshan
   Schworer, Charles M.
   Difilippo, William
   Zhang, Ping L.
   Schultz, Michael F.
TI Nephrotic range proteinuria: Rare manifestation of scleroderma renal
   crisis
SO ANNALS OF CLINICAL AND LABORATORY SCIENCE
LA English
DT Article
DE scleroderma renal crisis; proteinuria; phosphorylated mammalian target
   of rapamycin
ID SYSTEMIC-SCLEROSIS SCLERODERMA; CALCINEURIN INHIBITORS; TRANSPLANT
   RECIPIENTS; SIROLIMUS; CONVERSION; CLASSIFICATION; DYSFUNCTION
AB The nephrotic range of proteinuria is uncommon in scleroderma renal crisis. This 46-yr-old woman with a medical history of scleroderma presented with very high blood pressure, a sudden elevation of serum creatinine, and proteinuria in the nephrotic range. Renal biopsy revealed onion-skin type of arterial changes with necrosis, confirming the presence of scleroderma nephropathy. Electron microscopy showed diffuse fusion of foot processes. Immunohistochemical staining (IHC) revealed increased expression in glomeruli of phosphorylated mammalian target of rapamycin (p-mTOR). These findings suggest that fusion of foot processes and activation of mammalian target of rapamycin-dependent pathways in podocytes are most likely responsible for the severe proteinuria in this patient with scleroderma nephropathy.
C1 [Nepal, Manish] Geisinger Med Ctr, Dept Internal Med, Danville, PA 17822 USA.
   [Mainali, Roshan; Difilippo, William; Schultz, Michael F.] Geisinger Med Ctr, Dept Nephrol, Danville, PA 17822 USA.
   [Schworer, Charles M.] Geisinger Med Ctr, Weis Ctr Res, Danville, PA 17822 USA.
   [Zhang, Ping L.] Geisinger Med Ctr, Div Lab Med, Danville, PA 17822 USA.
C3 Geisinger Medical Center; Geisinger Medical Center; Geisinger Medical
   Center; Geisinger Medical Center
RP Nepal, M (corresponding author), Geisinger Med Ctr, Dept Internal Med, 100 N Acad Ave, Danville, PA 17822 USA.
EM mnepall@geisinger.edu
CR Boratynska M, 2006, TRANSPL P, V38, P101, DOI 10.1016/j.transproceed.2005.12.023
   CANNON PJ, 1974, MEDICINE, V53, P1, DOI 10.1097/00005792-197401000-00001
   D'Amico G, 2003, KIDNEY INT, V63, P809, DOI 10.1046/j.1523-1755.2003.00840.x
   DONOHOE JF, 1992, KIDNEY INT, V41, P462, DOI 10.1038/ki.1992.65
   EISER AR, 1986, AM J NEPHROL, V6, P61, DOI 10.1159/000167055
   EKNOYAN G, 1985, SEMIN NEPHROL, V5, P34
   Gupta R, 2007, Indian J Med Sci, V61, P91
   LANGEVITZ P, 1991, NEPHRON, V57, P111, DOI 10.1159/000186228
   LEROY EC, 1988, J RHEUMATOL, V15, P202
   Letavernier E, 2005, TRANSPLANTATION, V80, P1198, DOI 10.1097/01.tp.0000185200.17589.74
   Letavernier E, 2007, CLIN J AM SOC NEPHRO, V2, P326, DOI 10.2215/CJN.03751106
   MEDSGER TA, 1971, ANN INTERN MED, V75, P369, DOI 10.7326/0003-4819-75-3-369
   MOORE HC, 1952, LANCET, V262, P68
   Nadashkevich O, 2004, MED SCI MONITOR, V10, pCR615
   OKANO Y, 1993, ANN INTERN MED, V119, P1005, DOI 10.7326/0003-4819-119-10-199311150-00007
   Pinheiro HS, 2006, TRANSPL P, V38, P3476, DOI 10.1016/j.transproceed.2006.10.068
   Rangan GK, 2006, DRUG SAFETY, V29, P1153, DOI 10.2165/00002018-200629120-00006
   Ruiz JC, 2006, NEPHROL DIAL TRANSPL, V21, P3252, DOI 10.1093/ndt/gfl447
   Russo LM, 2002, AM J KIDNEY DIS, V39, P899, DOI 10.1053/ajkd.2002.32764
   Sahin GM, 2006, TRANSPL P, V38, P3473, DOI 10.1016/j.transproceed.2006.10.152
   Saurina A, 2006, NEPHROL DIAL TRANSPL, V21, P488, DOI 10.1093/ndt/gfi266
   SHAPIRO AP, 1993, DIS KIDNEY, P2039
   STEEN VD, 1990, ANN INTERN MED, V113, P352, DOI 10.7326/0003-4819-113-5-352
   STEEN VD, 1984, AM J MED, V76, P779, DOI 10.1016/0002-9343(84)90986-0
   STEEN VD, 2001, ANN INTERN MED, V33, P600
   Tomlanovich SJ, 2007, CLIN J AM SOC NEPHRO, V2, P198, DOI 10.2215/CJN.00340107
   van den Akker JM, 2006, KIDNEY INT, V70, P1355, DOI 10.1038/sj.ki.5001792
NR 27
TC 4
Z9 5
U1 0
U2 0
PU ASSOC CLINICAL SCIENTISTS
PI MIDDLEBURY
PA PO BOX 1287, MIDDLEBURY, VT 05753 USA
SN 0091-7370
EI 1550-8080
J9 ANN CLIN LAB SCI
JI Ann. Clin. Lab. Sci.
PD SPR
PY 2008
VL 38
IS 2
BP 163
EP 167
PG 5
WC Medical Laboratory Technology
WE Science Citation Index Expanded (SCI-EXPANDED)
SC Medical Laboratory Technology
GA 299IK
UT WOS:000255749100011
PM 18469363
DA 2024-11-26
ER

PT J
AU Nagamura, N
   Kin, S
AF Nagamura, Norihiro
   Kin, Seikon
TI Scleroderma renal crisis during intravenous cyclophosphamide pulse
   therapy for complicated interstitial lung disease was successfully
   treated with angiotensin converting enzyme inhibitor and plasma exchange
SO NAGOYA JOURNAL OF MEDICAL SCIENCE
LA English
DT Article
DE systemic sclerosis; scleroderma renal crisis; interstitial lung disease;
   thrombotic microangiopathy; thrombotic thrombocytopenic purpura
ID SYSTEMIC-SCLEROSIS
AB Systemic sclerosis (SSc) is a multiorgan disorder involving the skin, heart, lungs, kidneys, and intestines. Progressive interstitial lung disease (ILD) is a serious complication in SSc patients, and cyclophosphamide (CYC) is the only recommended therapy for this condition; 1) however, its clinical effectiveness is not sufficient. Scleroderma renal crisis (SRC) is a rare complication, characterized by acute renal failure and progressive hypertension. Angiotensin-converting-enzyme inhibitor (ACE-i) is a widely accepted therapy for SRC. We report an SSc patient with SRC and progressive ILD who underwent treatment with CYC and successful treatment with ACE-i and plasma exchange (PE). SRC and ILD are significant contributors to morbidity and mortality among SSc patients, and the therapy for these disorders is of great interest to rheumatologists. This study presents the possibility of favorable effects of PE for SSc-associated ILD and SRC.
C1 [Nagamura, Norihiro] Shimane Prefectural Cent Hosp, Dept Rheumatol & Allergy, 4-1 Himebara, Izumo, Shimane 6938555, Japan.
   [Kin, Seikon] Shimane Prefectural Cent Hosp, Dept Nephrol, Izumo, Shimane 6938555, Japan.
RP Nagamura, N (corresponding author), Shimane Prefectural Cent Hosp, Dept Rheumatol & Allergy, 4-1 Himebara, Izumo, Shimane 6938555, Japan.
EM nagamura@spch.izumo.shimane.jp
CR Akoglu H, 2009, RHEUMATOL INT, V29, P1223, DOI 10.1007/s00296-008-0807-1
   Batal I, 2010, INT J RHEUMATOL, V2010, DOI 10.1155/2010/543704
   Cozzi F, 2001, TRANSFUS APHER SCI, V25, P25, DOI 10.1016/S1473-0502(01)00078-7
   Ishizu Akihiro, 2012, Ann Vasc Dis, V5, P458, DOI 10.3400/avd.cr.12.00078
   Iwagami M, 2011, INTERNAL MED, V50, P2413, DOI 10.2169/internalmedicine.50.5653
   Kowal-Bielecka O, 2009, ANN RHEUM DIS, V68, P620, DOI 10.1136/ard.2008.096677
   Manno R, 2010, IMMUNOTHERAPY-UK, V2, P863, DOI 10.2217/IMT.10.69
   Naniwa Taio, 2005, Mod Rheumatol, V15, P134, DOI 10.1007/s10165-004-0379-1
   Shanmugam VK, 2012, CURR OPIN RHEUMATOL, V24, P669, DOI 10.1097/BOR.0b013e3283588dcf
   Steen VD, 1998, ARTHRITIS RHEUM, V41, P1613, DOI 10.1002/1529-0131(199809)41:9<1613::AID-ART11>3.0.CO;2-O
   Stratta P, 1996, RENAL FAILURE, V18, P567, DOI 10.3109/08860229609047679
NR 11
TC 6
Z9 6
U1 0
U2 7
PU NAGOYA UNIV, SCH MED
PI NAGOYA
PA EDITORIAL OFF, NAGOYA UNIV MED LIB, SCH MED, 65 TSURUMAI-CHO SHOWA- KU,
   NAGOYA, 466-8550, JAPAN
SN 2186-3326
EI 0027-7622
J9 NAGOYA J MED SCI
JI Nagoya J. Med. Sci.
PD AUG
PY 2016
VL 78
IS 3
BP 329
EP 334
PG 6
WC Medicine, Research & Experimental
WE Science Citation Index Expanded (SCI-EXPANDED)
SC Research & Experimental Medicine
GA DU5LR
UT WOS:000382253700011
PM 27578917
DA 2024-11-26
ER

PT J
AU Sobanski, V
   Launay, D
   Depret, S
   Ducloy-Bouthors, AS
   Hachulla, E
AF Sobanski, Vincent
   Launay, David
   Depret, Sandrine
   Ducloy-Bouthors, Anne-Sophie
   Hachulla, Eric
TI Special considerations in pregnant systemic sclerosis patients
SO EXPERT REVIEW OF CLINICAL IMMUNOLOGY
LA English
DT Review
DE Systemic sclerosis; connective tissue disease; pregnancy; scleroderma;
   hypertension; renal crisis; preeclampsia; placenta; prematurity;
   miscarriage
ID PULMONARY ARTERIAL-HYPERTENSION; SCLERODERMA RENAL CRISIS;
   CONNECTIVE-TISSUE DISEASE; RESTRICTIVE LUNG-DISEASE; MATERNAL
   SCLERODERMA; KIDNEY-DISEASE; PLACENTAL FINDINGS; WOMEN; OUTCOMES; ONSET
AB Introduction: Evaluating the fertility and pregnancy outcomes in systemic sclerosis (SSc) women is challenging. Studies are still limited or subject to potential methodological biases.Areas covered: This work is a comprehensive review of the literature. We discuss the potential impact of SSc on women's pregnancy outcomes and the effects of pregnancy on SSc. We summarize the physiological changes during pregnancy and describe our experience.Expert commentary: Although the miscarriage rate does not appear increased in SSc, women are exposed to a higher risk of premature birth and intrauterine growth restriction compared with the general population. Early diffuse cutaneous SSc and use of corticosteroids are risk factors, whereas folic acid use prevents against premature birth. All SSc women wishing to conceive should be counselled during a preconception visit. Physiological changes arising during pregnancy may be the source of clinical problems in SSc women with organs with limited capacities.
C1 [Sobanski, Vincent; Launay, David; Hachulla, Eric] Univ Lille, Lille Inflammat Res Int Ctr U995, Lille, France.
   [Sobanski, Vincent; Launay, David; Hachulla, Eric] CHRU Lille, Dept Med Interne & Immunol Clin, Lille, France.
   [Sobanski, Vincent; Launay, David; Hachulla, Eric] CHRU Lille, Ctr Natl Reference Malad Syst & Autoimmunes Rares, Lille, France.
   [Sobanski, Vincent; Launay, David; Hachulla, Eric] CHRU Lille, FHU Immune Mediated Inflammatory Dis & Targeted T, Lille, France.
   [Depret, Sandrine] CHRU Lille, Dept Obstet, Hop Jeanne de Flandre, Lille, France.
   [Ducloy-Bouthors, Anne-Sophie] CHRU Lille, Pole Anesthesie Reanimat, Hop Jeanne de Flandre, Lille, France.
C3 Universite de Lille; Universite de Lille; CHU Lille; Universite de
   Lille; CHU Lille; Universite de Lille; CHU Lille; Universite de Lille;
   CHU Lille; Universite de Lille; CHU Lille
RP Hachulla, E (corresponding author), CHRU Lille, Serv Med Interne, Rue Michel Polonovski, F-59037 Lille, France.
EM ehachulla@chru-lille.fr
RI Sobanski, Vincent/U-5676-2019; Ducloy-Bouthors, Anne-Sophie/N-4891-2016;
   HACHULLA, ERIC/R-8488-2018; Launay, David/A-5270-2018; Launay,
   David/H-1674-2016
OI HACHULLA, ERIC/0000-0001-7432-847X; Launay, David/0000-0003-1840-1817;
   Sobanski, Vincent/0000-0003-3083-2441
CR Abalos E, 2013, EUR J OBSTET GYN R B, V170, P1, DOI 10.1016/j.ejogrb.2013.05.005
   Andersen AMN, 2000, BRIT MED J, V320, P1708, DOI 10.1136/bmj.320.7251.1708
   Bernard N, 2015, BJOG-INT J OBSTET GY, V122, P1244, DOI 10.1111/1471-0528.13352
   Blencowe H, 2012, LANCET, V379, P2162, DOI 10.1016/S0140-6736(12)60820-4
   BOGGESS KA, 1995, AM J OBSTET GYNECOL, V173, P1007, DOI 10.1016/0002-9378(95)91318-1
   Brucato A, 2011, CLIN REV ALLERG IMMU, V40, P27, DOI 10.1007/s12016-009-8190-6
   Bruni C, 2015, AUTOIMMUN REV, V14, P1111, DOI 10.1016/j.autrev.2015.07.016
   Buyon JP, 2015, ANN INTERN MED, V163, P153, DOI 10.7326/M14-2235
   Carlin A, 2008, BEST PRACT RES CL OB, V22, P801, DOI 10.1016/j.bpobgyn.2008.06.005
   Chakravarty EF, 2008, OBSTET GYNECOL, V111, P927, DOI 10.1097/01.AOG.0000308710.86880.a6
   Chen JS, 2015, ARTHRITIS RHEUMATOL, V67, P3314, DOI 10.1002/art.39311
   Chung L, 2006, LUPUS, V15, P595, DOI 10.1177/0961203306071915
   Day C, 2008, NEPHROL DIAL TRANSPL, V23, P201, DOI 10.1093/ndt/gfm572
   Aguirre ARDL, 2015, REUMATOL CLIN, V11, P99, DOI 10.1016/j.reuma.2014.06.006
   Denton CP, 2009, RHEUMATOLOGY, V48, P32, DOI 10.1093/rheumatology/ken483
   Doss BJ, 1998, HUM PATHOL, V29, P1524, DOI 10.1016/S0046-8177(98)90025-9
   ENGLERT H, 1992, J RHEUMATOL, V19, P1575
   Gabrielli A, 2009, NEW ENGL J MED, V360, P1989, DOI 10.1056/NEJMra0806188
   Galiè N, 2015, EUR RESPIR J, V46, P903, DOI 10.1183/13993003.01032-2015
   GAZIOGLU K, 1970, THORAX, V25, P445, DOI 10.1136/thx.25.4.445
   Harward LE, 2013, LUPUS, V22, P81, DOI 10.1177/0961203312468624
   Hudson M, 2014, SEMIN ARTHRITIS RHEU, V43, P666, DOI 10.1016/j.semarthrit.2013.09.008
   Ibba-Manneschi L, 2010, ANN RHEUM DIS, V69, P458, DOI 10.1136/ard.2009.107623
   Impens AJ, 2009, CLIN EXP RHEUMATOL, V27, pS38
   Jaïs X, 2012, EUR RESPIR J, V40, P881, DOI 10.1183/09031936.00141211
   Lapinsky SE, 2014, CHEST, V145, P394, DOI 10.1378/chest.13-0587
   Launay D, 2002, REV MED INTERNE, V23, P607, DOI 10.1016/S0248-8663(02)00622-7
   Lefèvre G, 2013, ARTHRITIS RHEUM-US, V65, P2412, DOI 10.1002/art.38029
   Lewey J, 2014, SEMIN PERINATOL, V38, P309, DOI 10.1053/j.semperi.2014.04.021
   Lidar M, 2012, AUTOIMMUN REV, V11, pA515, DOI 10.1016/j.autrev.2011.11.021
   Meier FMP, 2012, ANN RHEUM DIS, V71, P1355, DOI 10.1136/annrheumdis-2011-200742
   Papakonstantinou K, 2007, INT J GYNECOL OBSTET, V99, P248, DOI 10.1016/j.ijgo.2007.05.025
   Piccoli GB, 2013, BJOG-INT J OBSTET GY, V120, P412, DOI 10.1111/1471-0528.12111
   Roberts JG, 2002, J CLIN ANESTH, V14, P474, DOI 10.1016/S0952-8180(02)00380-X
   Sampaio-Barros PD, 2000, CLIN RHEUMATOL, V19, P184, DOI 10.1007/s100670050152
   Sanges S, 2016, REV MED INT IN PRESS
   SILMAN AJ, 1988, ANN RHEUM DIS, V47, P441, DOI 10.1136/ard.47.6.441
   Silversides CK, 2007, HEART DISEASE IN PRE
   Skorpen CG, 2016, ANN RHEUM DIS, V75, P795, DOI 10.1136/annrheumdis-2015-208840
   Sobanski V, 2016, CURR RHEUMATOL REP, V18, DOI 10.1007/s11926-015-0560-x
   Sobanski V, 2016, ARTHRITIS RHEUMATOL, V68, P484, DOI 10.1002/art.39432
   Soh MC, 2015, RHEUMATOLOGY, V54, P572, DOI 10.1093/rheumatology/keu394
   Steen VD, 1999, OBSTET GYNECOL, V94, P15, DOI 10.1016/S0029-7844(99)00233-1
   Steen VD, 2000, ANN INTERN MED, V133, P600, DOI 10.7326/0003-4819-133-8-200010170-00010
   Steen VD, 2005, J RHEUMATOL, V32, P649
   STEEN VD, 1989, ARTHRITIS RHEUM-US, V32, P151, DOI 10.1002/anr.1780320207
   Steen VD, 1999, ARTHRITIS RHEUM, V42, P763, DOI 10.1002/1529-0131(199904)42:4<763::AID-ANR21>3.0.CO;2-V
   Steen VD, 2007, RHEUM DIS CLIN N AM, V33, P345, DOI 10.1016/j.rdc.2007.03.001
   Taraborelli M, 2012, ARTHRITIS RHEUM-US, V64, P1970, DOI 10.1002/art.34350
   van Wyk L, 2011, ARTHRITIS RES THER, V13, DOI 10.1186/ar3510
   Williams D, 2008, BRIT MED J, V336, P211, DOI 10.1136/bmj.39406.652986.BE
   Zavorsky GS, 2010, RESP PHYSIOL NEUROBI, V170, P215, DOI 10.1016/j.resp.2010.02.001
   Zeisler H, 2016, NEW ENGL J MED, V374, P13, DOI 10.1056/NEJMoa1414838
NR 53
TC 18
Z9 18
U1 0
U2 6
PU TAYLOR & FRANCIS LTD
PI ABINGDON
PA 2-4 PARK SQUARE, MILTON PARK, ABINGDON OR14 4RN, OXON, ENGLAND
SN 1744-666X
EI 1744-8409
J9 EXPERT REV CLIN IMMU
JI Expert Rev. Clin. Immunol.
PD NOV
PY 2016
VL 12
IS 11
BP 1161
EP 1173
DI 10.1080/1744666X.2016.1194201
PG 13
WC Immunology
WE Science Citation Index Expanded (SCI-EXPANDED)
SC Immunology
GA EA7DK
UT WOS:000386788800004
PM 27254104
OA hybrid
DA 2024-11-26
ER

PT J
AU Logee, KM
   Lakshminarayanan, S
AF Logee, K. M.
   Lakshminarayanan, S.
TI Scleroderma renal crisis as an initial presentation of systemic
   sclerosis: a case report and review of the literature
SO CLINICAL AND EXPERIMENTAL RHEUMATOLOGY
LA English
DT Review
DE systemic sclerosis; renal crisis; literature review
ID RNA-POLYMERASE-III; LONG-TERM OUTCOMES; ANTIBODIES; DISEASE;
   COMPLICATIONS; INVOLVEMENT; PREVALENCE; SURVIVAL; FAILURE; COHORT
AB Scleroderma renal crisis (SRC) is a life-threatening complication of systemic sclerosis (SSc) that is characterised by new-onset malignant hypertension and progressive acute renal failure, often with associated microangiopathic haemolytic anaemia and thrombocytopenia. SRC was at one time almost uniformly fatal, with death often occurring within a few weeks. With the development of angiotensin-converting-enzyme inhibitors (ACE-I), survival has improved, dramatically, but death rates still remain unacceptably high. About 20% of SRC cases occur prior to making a diagnosis of SSc and, in some cases, there is no evidence of skin sclerosis at the time that SRC develops. In this report, we present a case in which a patient developed SRC prior to being diagnosed with scleroderma. Additionally, we review the pathogenesis, presenting signs and symptoms, management and prognosis of SRC.
C1 [Logee, K. M.; Lakshminarayanan, S.] Univ Connecticut, Ctr Hlth, Div Rheumatol, Farmington, CT 06030 USA.
C3 University of Connecticut
RP Logee, KM (corresponding author), Univ Connecticut, Ctr Hlth, Div Rheumatol, 263 Farmington Ave, Farmington, CT 06030 USA.
EM logee@uchc.edu
CR Aggarwal R, 2009, ARTHRITIS RHEUM-US, V60, P1112, DOI 10.1002/art.24409
   Arad U, 2011, SEMIN ARTHRITIS RHEU, V41, P223, DOI 10.1016/j.semarthrit.2010.11.001
   Batal I, 2010, INT J RHEUMATOL, V2010, DOI 10.1155/2010/543704
   Batal I, 2009, HUM PATHOL, V40, P332, DOI 10.1016/j.humpath.2008.08.001
   Bleyer AJ, 2001, AM J KIDNEY DIS, V37, P1152, DOI 10.1053/ajkd.2001.24516
   Caskey FJ, 1997, LANCET, V349, P620, DOI 10.1016/S0140-6736(05)61568-1
   DeMarco PJ, 2002, ARTHRITIS RHEUM-US, V46, P2983, DOI 10.1002/art.10589
   Denton CP, 2009, RHEUMATOLOGY, V48, P32, DOI 10.1093/rheumatology/ken483
   Denton CP, 2004, BEST PRACT RES CL RH, V18, P271, DOI 10.1016/j.berh.2004.03.001
   Dhaun N, 2009, AM J KIDNEY DIS, V54, P726, DOI 10.1053/j.ajkd.2009.02.015
   FISHER ER, 1958, ARCH PATHOL, V65, P29
   GONZALEZ EA, 1994, AM J KIDNEY DIS, V23, P317, DOI 10.1016/S0272-6386(12)80990-5
   Guillevin L, 2012, RHEUMATOLOGY, V51, P460, DOI 10.1093/rheumatology/ker271
   HELFRICH DJ, 1989, ARTHRITIS RHEUM-US, V32, P1128, DOI 10.1002/anr.1780320911
   Hesselstrand R, 2012, SCAND J RHEUMATOL, V41, P39, DOI 10.3109/03009742.2011.610032
   Iudici M, 2013, CLIN EXP RHEUMATOL, V31, pS157
   Izzedine H, 2013, AM J KIDNEY DIS, V62, P394, DOI 10.1053/j.ajkd.2013.04.016
   Mayes MD, 2003, ARTHRITIS RHEUM, V48, P2246, DOI 10.1002/art.11073
   MOLINA JF, 1995, J RHEUMATOL, V22, P557
   Montanelli G, 2013, CLIN EXP RHEUMATOL, V31, pS135
   MOORE HC, 1952, LANCET, V262, P68
   Mouthon L, 2011, HUM PATHOL, V42, P95, DOI 10.1016/j.humpath.2010.05.018
   Mouthon L, 2011, CLIN REV ALLERG IMMU, V40, P84, DOI 10.1007/s12016-009-8191-5
   Nguyen B, 2010, J RHEUMATOL, V37, P1068, DOI 10.3899/jrheum.091048
   Nikpour M, 2011, ARTHRITIS RES THER, V13, DOI 10.1186/ar3544
   OKANO Y, 1993, ANN INTERN MED, V119, P1005, DOI 10.7326/0003-4819-119-10-199311150-00007
   Omair MA, 2013, RHEUMATOL INT, V33, P139, DOI 10.1007/s00296-011-2359-z
   Penn H, 2007, QJM-INT J MED, V100, P485, DOI 10.1093/qjmed/hcm052
   Penn H, 2013, QJM-INT J MED, V106, P839, DOI 10.1093/qjmed/hct111
   Penn H, 2008, CURR OPIN RHEUMATOL, V20, P692, DOI 10.1097/BOR.0b013e3283108df7
   Quéméneur T, 2013, MEDICINE, V92, P1, DOI 10.1097/MD.0b013e31827781fd
   Sakkas LI, 2005, AUTOIMMUNITY, V38, P113, DOI 10.1080/16066350500095415
   SHAPIRO CB, 1977, CLIN NEPHROL, V8, P321
   Steen VD, 2000, ANN INTERN MED, V133, P600, DOI 10.7326/0003-4819-133-8-200010170-00010
   Steen VD, 1998, ARTHRITIS RHEUM, V41, P1613, DOI 10.1002/1529-0131(199809)41:9<1613::AID-ART11>3.0.CO;2-O
   STEEN VD, 1990, ANN INTERN MED, V113, P352, DOI 10.7326/0003-4819-113-5-352
   STEEN VD, 1984, AM J MED, V76, P779, DOI 10.1016/0002-9343(84)90986-0
   Teixeira L, 2008, ANN RHEUM DIS, V67, P110, DOI 10.1136/ard.2006.066985
   Trang G, 2012, RHEUMATOL INT, V32, P645, DOI 10.1007/s00296-010-1697-6
   TROSTLE DC, 1988, ARTHRITIS RHEUM-US, V31, P393, DOI 10.1002/art.1780310311
   Walker KM, 2012, SEMIN ARTHRITIS RHEU, V42, P42, DOI 10.1016/j.semarthrit.2012.01.003
NR 41
TC 6
Z9 6
U1 0
U2 3
PU CLINICAL & EXPER RHEUMATOLOGY
PI PISA
PA VIA SANTA MARIA 31, 56126 PISA, ITALY
SN 0392-856X
EI 1593-098X
J9 CLIN EXP RHEUMATOL
JI Clin. Exp. Rheumatol.
PD JUL-AUG
PY 2015
VL 33
IS 4
SU 91
BP S171
EP S174
PG 4
WC Rheumatology
WE Science Citation Index Expanded (SCI-EXPANDED)
SC Rheumatology
GA CS7BD
UT WOS:000362237600029
PM 25797912
DA 2024-11-26
ER

PT J
AU Nagaraja, V
AF Nagaraja, Vivek
TI Management of scleroderma renal crisis
SO CURRENT OPINION IN RHEUMATOLOGY
LA English
DT Review
DE angiotensin-converting enzyme inhibitors; scleroderma renal crisis;
   systemic sclerosis
ID HEMOLYTIC-UREMIC SYNDROME; SYSTEMIC-SCLEROSIS; ACE-INHIBITORS; FAILURE;
   RISK; MORTALITY; OUTCOMES; PATIENT; HYPERTENSION; MULTICENTER
AB Purpose of review
   Scleroderma renal crisis (SRC) is a life-threatening manifestation in systemic sclerosis (SSc) and is usually presented by an acute onset of severe hypertension together with an acute kidney injury. We can conceptualize SRC as a systemic syndrome with features that extend beyond the involvement of the kidney. The goal of this review is to inform clinicians about the risk factors for SRC in patients with SSc and to emphasize the importance of early identification and initiation of treatment.
   Recent findings
   For the past 3 decades, the use of angiotensin-converting enzyme inhibitors (ACE-I) to treat SRC, has been rightfully synonymized with a good outcome, and has changed the trajectory of mortality in SRC. Despite this, SRC still figures in one of the top four causes of mortality in patients with SSc. There is a need for additional therapeutic agents to treat SRC that is refractory to ACE-I. There has been a recent interest in combining ACE-I with endothelin receptor blockers and agents targeting the complement component 5. There is no role for using ACE-I prophylactically in high-risk patients.
   Summary
   Early diagnosis of SRC is the key, and early initiation of ACE-I is life-saving and associated with a better prognosis. We should consider renal transplantation in selected patients, especially those on long-term dialysis.
C1 [Nagaraja, Vivek] Univ Michigan, Div Rheumatol, Ann Arbor, MI 48109 USA.
   [Nagaraja, Vivek] Univ Michigan, Dept Internal Med, Scleroderma Program, Ann Arbor, MI 48109 USA.
C3 University of Michigan System; University of Michigan; University of
   Michigan System; University of Michigan
RP Nagaraja, V (corresponding author), Univ Michigan, Med, Div Rheumatol, Suite 7C27,300 North Ingalls St,SPC 5422, Ann Arbor, MI 48109 USA.; Nagaraja, V (corresponding author), Univ Michigan, Med, Scleroderma Program, Dept Internal Med, Suite 7C27,300 North Ingalls St,SPC 5422, Ann Arbor, MI 48109 USA.
EM nagarajv@med.umich.edu
RI Nagaraja, Vivek/ABI-4809-2020
CR Adler S, 2018, ANN RHEUM DIS, V77, P1110, DOI 10.1136/annrheumdis-2018-eular.2384
   Avouac J, 2016, ANN RHEUM DIS, V75, P103, DOI 10.1136/annrheumdis-2014-205295
   Bertrand D, 2017, TRANSPL INT, V30, P256, DOI 10.1111/tri.12923
   Butler EA, 2019, ARTHRITIS RHEUMATOL
   Caskey FJ, 1997, LANCET, V349, P620, DOI 10.1016/S0140-6736(05)61568-1
   Chen WS, 2009, RHEUMATOL INT, V29, P821, DOI 10.1007/s00296-008-0826-y
   Cheung WY, 2005, AM J KIDNEY DIS, V45, P930, DOI 10.1053/j.ajkd.2005.01.007
   Cozzi F, 2001, TRANSFUS APHER SCI, V25, P25, DOI 10.1016/S1473-0502(01)00078-7
   Cozzi F, 2012, NEPHROL DIAL TRANSPL, V27, P4398, DOI 10.1093/ndt/gfs317
   DeMarco PJ, 2002, ARTHRITIS RHEUM-US, V46, P2983, DOI 10.1002/art.10589
   Denton CP, 2017, LANCET, V390, P1685, DOI 10.1016/S0140-6736(17)30933-9
   Denton CP, 2004, BEST PRACT RES CL RH, V18, P271, DOI 10.1016/j.berh.2004.03.001
   DENTON CP, 1994, BRIT J RHEUMATOL, V33, P90
   Devresse A, 2016, MEDICINE, V95, DOI 10.1097/MD.0000000000004459
   Dupuis J, 2001, LANCET, V358, P1113, DOI 10.1016/S0140-6736(01)06298-5
   Elhai M, 2017, ANN RHEUM DIS, V76, P1897, DOI 10.1136/annrheumdis-2017-211448
   Guillevin L, 2012, RHEUMATOLOGY, V51, P460, DOI 10.1093/rheumatology/ker271
   Hao YJ, 2017, ARTHRITIS RHEUMATOL, V69, P1067, DOI 10.1002/art.40027
   HELFRICH DJ, 1989, ARTHRITIS RHEUM-US, V32, P1128, DOI 10.1002/anr.1780320911
   Hesselstrand R, 2012, SCAND J RHEUMATOL, V41, P39, DOI 10.3109/03009742.2011.610032
   Hoa S, 2017, AUTOIMMUN REV, V16, P407, DOI 10.1016/j.autrev.2017.02.012
   Hudson M, 2014, SEMIN ARTHRITIS RHEU, V43, P666, DOI 10.1016/j.semarthrit.2013.09.008
   Iudici M, 2013, CLIN EXP RHEUMATOL, V31, pS157
   Kowal-Bielecka O, 2017, ANN RHEUM DIS, V76, P1327, DOI 10.1136/annrheumdis-2016-209909
   LOPEZOVEJERO JA, 1979, NEW ENGL J MED, V300, P1417, DOI 10.1056/NEJM197906213002505
   Lynch BM, 2016, CLIN EXP RHEUMATOL, V34, pS106
   Mann JFE, 2008, LANCET, V372, P547, DOI 10.1016/S0140-6736(08)61236-2
   Mouthon L, 2011, HUM PATHOL, V42, P95, DOI 10.1016/j.humpath.2010.05.018
   Nihtyanova SI, 2014, ARTHRITIS RHEUMATOL, V66, P1625, DOI 10.1002/art.38390
   Penn H, 2007, QJM-INT J MED, V100, P485, DOI 10.1093/qjmed/hcm052
   Penn H, 2013, QJM-INT J MED, V106, P839, DOI 10.1093/qjmed/hct111
   Steen VD, 2000, ANN INTERN MED, V133, P600, DOI 10.7326/0003-4819-133-8-200010170-00010
   Steen VD, 2003, CLIN EXP RHEUMATOL, V21, pS29
   Steen VD, 1998, ARTHRITIS RHEUM, V41, P1613, DOI 10.1002/1529-0131(199809)41:9<1613::AID-ART11>3.0.CO;2-O
   STEEN VD, 1990, ANN INTERN MED, V113, P352, DOI 10.7326/0003-4819-113-5-352
   Steen VD, 2007, ANN RHEUM DIS, V66, P940, DOI 10.1136/ard.2006.066068
   Teixeira L, 2008, ANN RHEUM DIS, V67, P110, DOI 10.1136/ard.2006.066985
   Thomas CP, 2015, CLIN KIDNEY J, V8, P698, DOI 10.1093/ckj/sfv101
   TRAUB YM, 1983, MEDICINE, V62, P335, DOI 10.1097/00005792-198311000-00001
   Tylicki L, 2012, J NEPHROL, V25, P900, DOI 10.5301/jn.5000134
   Walker JG, 2003, INTERN MED J, V33, P216, DOI 10.1046/j.1445-5994.2003.00358.x
   Woodworth TG, 2016, NAT REV NEPHROL, V12, P678, DOI 10.1038/nrneph.2016.124
   ZACHARIAE H, 1992, ACTA DERM-VENEREOL, V72, P307
   ZAWADA ET, 1981, NEPHRON, V27, P74
   2018, ARTHRITIS RHEUMATOL, V70, P1820, DOI DOI 10.1002/ART.40560
   2013, ARTHRIT CARE RES, V65, P1385, DOI DOI 10.1002/ACR.21964
   2019, J RHEUMATOL, V46, P85, DOI DOI 10.3899/JRHEUM.171186
NR 47
TC 25
Z9 29
U1 0
U2 4
PU LIPPINCOTT WILLIAMS & WILKINS
PI PHILADELPHIA
PA TWO COMMERCE SQ, 2001 MARKET ST, PHILADELPHIA, PA 19103 USA
SN 1040-8711
EI 1531-6963
J9 CURR OPIN RHEUMATOL
JI Curr. Opin. Rheumatol.
PD MAY
PY 2019
VL 31
IS 3
BP 223
EP 230
DI 10.1097/BOR.0000000000000604
PG 8
WC Rheumatology
WE Science Citation Index Expanded (SCI-EXPANDED)
SC Rheumatology
GA HX9YW
UT WOS:000467766000002
PM 30870219
DA 2024-11-26
ER

PT J
AU Devresse, A
   Aydin, S
   Le Quintrec, M
   Demoulin, N
   Stordeur, P
   Lambert, C
   Gastoldi, S
   Pirson, Y
   Jadoul, M
   Morelle, J
AF Devresse, Arnaud
   Aydin, Selda
   Le Quintrec, Moglie
   Demoulin, Nathalie
   Stordeur, Patrick
   Lambert, Catherine
   Gastoldi, Sara
   Pirson, Yves
   Jadoul, Michel
   Morelle, Johann
TI Complement activation and effect of eculizumab in scleroderma renal
   crisis
SO MEDICINE
LA English
DT Article
DE acute kidney injury; complement system; systemic sclerosis; thrombotic
   microangiopathy
ID SYSTEMIC-LUPUS-ERYTHEMATOSUS; HEMOLYTIC-UREMIC SYNDROME; THROMBOTIC
   MICROANGIOPATHY; MEDIATED REJECTION; GLOMERULAR C4D; DEPOSITION;
   NEPHRITIS; SCLEROSIS; AHUS; THERAPY
AB Background: Scleroderma renal crisis (SRC) is a life-threatening complication of systemic sclerosis characterized by abrupt onset of hypertension, thrombotic microangiopathy, and kidney injury. The mechanisms of the disease remain ill-defined, but a growing body of evidence suggests that activation of the complement system may be involved.
   Methods: Here, we report the case of a patient presenting with severe SRC and strong evidence of complement activation, both in serum and in the kidney, in the absence of genetic defect of the complement system.
   Results: Immunofluorescence studies on kidney biopsy showed significant deposits of C1q and C4d in the endothelium of renal arterioles, pointing toward activation of the classical pathway. Because of the dramatic clinical and histological severity, and the lack of response to early treatment with angiotensin-converting enzyme inhibitors, calcium channel blockers and plasma exchange, the patient was treated with the specific C5 blocker eculizumab. Contrarily to conventional treatment, eculizumab efficiently blocked C5b-9 deposition ex vivo and maintained hematological remission. Unfortunately, the patient died from heart failure a few weeks later. Postmortem examination of the heart showed diffuse patchy interstitial fibrosis, the typical lesion of systemic sclerosis-related cardiomyopathy, but normal coronary arteries and myocardial microvasculature.
   Conclusion: SRC may lead to complement system activation through the classical pathway. Early administration of C5 inhibitor eculizumab may have therapeutic potential in patients with life-threatening SRC refractory to conventional treatment using angiotensin-converting enzyme inhibitors.
C1 [Devresse, Arnaud; Demoulin, Nathalie; Pirson, Yves; Jadoul, Michel; Morelle, Johann] Clin Univ St Luc, Div Nephrol, Ave Hippocrate 10, B-1200 Brussels, Belgium.
   [Devresse, Arnaud; Aydin, Selda; Demoulin, Nathalie; Pirson, Yves; Jadoul, Michel; Morelle, Johann] Catholic Univ Louvain, Inst Rech Expt & Clin, Brussels, Belgium.
   [Aydin, Selda] Clin Univ St Luc, Div Pathol, Brussels, Belgium.
   [Le Quintrec, Moglie] Lapeyronie Hosp, Dept Nephrol & Transplantat, Montpellier, France.
   [Stordeur, Patrick] Univ Libre Bruxelles, Hop Erasme, Immunobiol Clin, Brussels, Belgium.
   [Lambert, Catherine] Clin Univ St Luc, Div Hematol, Hemostasis Thrombosis Unit, Brussels, Belgium.
   [Gastoldi, Sara] IRCCS Ist Ric Farmacol Mario Negri, Clin Res Ctr Rare Dis Aldo & Cele Dacco, Bergamo, Italy.
C3 Universite Catholique Louvain; Cliniques Universitaires Saint-Luc;
   Universite Catholique Louvain; Universite Catholique Louvain; Cliniques
   Universitaires Saint-Luc; Universite de Montpellier; CHU de Montpellier;
   Universite Libre de Bruxelles; Universite Catholique Louvain; Cliniques
   Universitaires Saint-Luc; Istituto di Ricerche Farmacologiche Mario
   Negri IRCCS
[truncated: 9,828,727 more chars]
